# Supplementary material for: trans-Bis(1H-indole-3-carbaldehyde thio­semicarbazonato-κ2 N 1,S)nickel(II)
Source: Acta Crystallogr Sect E Struct Rep Online. 2008 May 17;64(Pt 6):m824. doi: 10.1107/S1600536808014293 (PMC2961409; doi:10.1107/S1600536808014293)
Supplement: Supplementary file 1 [file e-64-0m824-sup1.cif]

##############################################################################
###                                                                        ###
###        Electronic paper (Acta Crystallographica Section E)             ###
###                                                                        ###
##############################################################################
#                                                                            #
# This CIF contains the data in a paper accepted for publication in Acta     #
# Crystallographica Section E. It conforms to the requirements of Notes      #
# for Authors for Section E, and has been peer reviewed under the auspices   #
# of the IUCr Commission on Journals.                                        #
#                                                                            #
# Full details of the Crystallographic Information File format               #
# are given in the paper "The Crystallographic Information File (CIF):       #
# a New Standard Archive File for Crystallography" by S. R. Hall, F. H.      #
# Allen and I. D. Brown [Acta Cryst. (1991), A47, 655-685].                  #
#                                                                            #
# The current version of the core CIF dictionary is obtainable from          #
# ftp://ftp.iucr.org/pub/cif_core.dic. The current version number is 2.4.    #
#                                                                            #
# Software is freely available for graphical display of the structure(s) in  #
# this CIF.  For information consult the CIF home page http://www.iucr.org/  #
# cif/home.html                                                              #
#                                                                            #
# This file may be used for bona fide research purposes within the           #
# scientific community so long as proper attribution is given to the journal # 
# article from which it was obtained.                                        #
#                                                                            #
##############################################################################
                                             
data_global
_audit_creation_method     SHELXL-97
_journal_date_recd_electronic     2008-04-24
_journal_date_accepted     2008-05-12
_journal_name_full     'Acta Crystallographica, Section E'
_journal_year     2008
_journal_volume     64
_journal_issue      6
_journal_page_first     m824
_journal_page_last     m824
_journal_paper_category     QM
_journal_coeditor_code     SG2241
_publ_contact_author
;
     Dr. Seik Weng Ng
     Department of Chemistry
     University of Malaya
     50603 Kuala Lumpur
     Malaysia
;
_publ_contact_author_email     seikweng@um.edu.my
_publ_contact_author_fax     '03 7967 4193'
_publ_contact_author_phone     '03 7967 6778'
_publ_section_title
;
<i>trans</i>-Bis(1<i>H</i>-indole-3-carbaldehyde
thiosemicarbazonato-\k^2^<i>N</i>^1^,<i>S</i>)nickel(II)
;
loop_
    _publ_author_name
    _publ_author_address
    'Rizal, Mohd. Razali'
;
     Department of Chemistry
     University of Malaya
     50603 Kuala Lumpur
     Malaysia
;
    'Ali, Hapipah M.'
;
     Department of Chemistry
     University of Malaya
     50603 Kuala Lumpur
     Malaysia
;
    'Ng, Seik Weng'
;
     Department of Chemistry
     University of Malaya
     50603 Kuala Lumpur
     Malaysia
;
data_I
_audit_creation_method     SHELXL-97
_chemical_name_systematic
;
<i>trans</i>-Bis(1<i>H</i>-indole-3-carbaldehyde
thiosemicarbazonato-\k^2^<i>N</i>^1^,<i>S</i>)nickel(II)
;
_chemical_name_common     ?
_chemical_formula_moiety     'Ni (C10 H9 N4 S)2'
_chemical_formula_sum     'C20 H18 N8 Ni S2'
_chemical_formula_iupac     '[Ni (C10 H9 N4 S)2]'
_chemical_formula_weight     493.25
_chemical_melting_point     ?
_symmetry_cell_setting     Monoclinic
_symmetry_space_group_name_H-M     'P 21/c'
_symmetry_space_group_name_Hall     '-P 2ybc'
loop_
    _symmetry_equiv_pos_as_xyz
    'x, y, z'
    '-x, y+1/2, -z+1/2'
    '-x, -y, -z'
    'x, -y-1/2, z-1/2'
_cell_length_a     10.4388(3)
_cell_length_b     5.26040(10)
_cell_length_c     19.1122(5)
_cell_angle_alpha     90.00
_cell_angle_beta     104.803(2)
_cell_angle_gamma     90.00
_cell_volume     1014.66(4)
_cell_formula_units_Z     2
_cell_measurement_reflns_used     1799
_cell_measurement_theta_min     2.6
_cell_measurement_theta_max     24.7
_cell_measurement_temperature     100(2)
_exptl_crystal_description     Plate
_exptl_crystal_colour     Orange
_exptl_crystal_size_max     0.14
_exptl_crystal_size_mid     0.04
_exptl_crystal_size_min     0.01
_exptl_crystal_density_diffrn     1.614
_exptl_crystal_density_meas     ?
_exptl_crystal_density_method     'not measured'
_exptl_crystal_F_000     508
_exptl_absorpt_coefficient_mu     1.189
_exptl_absorpt_correction_type     Multi-scan
_exptl_absorpt_process_details     '(SADABS; Sheldrick, 1996)'
_exptl_absorpt_correction_T_min     0.8512
_exptl_absorpt_correction_T_max     0.9882
_diffrn_ambient_temperature     100(2)
_diffrn_radiation_type     MoK\a
_diffrn_radiation_wavelength     0.71073
_diffrn_radiation_source     'fine-focus sealed tube'
_diffrn_radiation_monochromator     graphite
_diffrn_measurement_device_type     'Bruker SMART APEX'
_diffrn_measurement_method     '\f and \w'
_diffrn_detector_area_resol_mean     ?
_diffrn_reflns_number     12357
_diffrn_reflns_av_R_equivalents     0.0621
_diffrn_reflns_av_sigmaI/netI     0.0454
_diffrn_reflns_theta_min     2.02
_diffrn_reflns_theta_max     27.50
_diffrn_reflns_theta_full     27.50
_diffrn_measured_fraction_theta_max     1.000
_diffrn_measured_fraction_theta_full     1.000
_diffrn_reflns_limit_h_min     -12
_diffrn_reflns_limit_h_max     13
_diffrn_reflns_limit_k_min     -6
_diffrn_reflns_limit_k_max     6
_diffrn_reflns_limit_l_min     -24
_diffrn_reflns_limit_l_max     24
_diffrn_standards_number     0
_diffrn_standards_interval_count     0
_diffrn_standards_interval_time     0
_diffrn_standards_decay_%     0
_reflns_number_total     2326
_reflns_number_gt     1774
_reflns_threshold_expression     I>2\s(I)
_refine_ls_structure_factor_coef     Fsqd
_refine_ls_matrix_type     full
_refine_ls_R_factor_all     0.0551
_refine_ls_R_factor_gt     0.0335
_refine_ls_wR_factor_gt     0.0716
_refine_ls_wR_factor_ref     0.0808
_refine_ls_goodness_of_fit_ref     1.022
_refine_ls_restrained_S_all     1.022
_refine_ls_number_reflns     2326
_refine_ls_number_parameters     154
_refine_ls_number_restraints     3
_refine_ls_hydrogen_treatment     mixed
_refine_ls_weighting_scheme     calc
_refine_ls_weighting_details
         'calc w=1/[\s^2^(Fo^2^)+(0.0362P)^2^+0.5143P] where P=(Fo^2^+2Fc^2^)/3'
_atom_sites_solution_hydrogens     geom
_atom_sites_solution_primary     direct
_atom_sites_solution_secondary     difmap
_refine_ls_shift/su_max     0.001
_refine_ls_shift/su_mean     0.000
_refine_diff_density_max     0.426
_refine_diff_density_min     -0.303
_refine_ls_extinction_method     none
_refine_ls_extinction_coef     ?
loop_
    _atom_type_symbol
    _atom_type_description
    _atom_type_scat_dispersion_real
    _atom_type_scat_dispersion_imag
    _atom_type_scat_source
    'C' 'C' 0.0033 0.0016
                         'International Tables Vol C Tables 4.2.6.8 and 6.1.1.4'
    'H' 'H' 0.0000 0.0000
                         'International Tables Vol C Tables 4.2.6.8 and 6.1.1.4'
    'N' 'N' 0.0061 0.0033
                         'International Tables Vol C Tables 4.2.6.8 and 6.1.1.4'
    'S' 'S' 0.1246 0.1234
                         'International Tables Vol C Tables 4.2.6.8 and 6.1.1.4'
    'Ni' 'Ni' 0.3393 1.1124
                         'International Tables Vol C Tables 4.2.6.8 and 6.1.1.4'
_computing_data_collection     'APEX2 (Bruker, 2007)'
_computing_cell_refinement     'SAINT (Bruker, 2007)'
_computing_data_reduction     'SAINT (Bruker, 2007)'
_computing_structure_solution     'SHELXS97 (Sheldrick, 2008)'
_computing_structure_refinement     'SHELXL97 (Sheldrick, 2008)'
_computing_molecular_graphics
                        'X-SEED (Barbour, 2001; Dolomanov <i>et al.</i>,  2003)'
_computing_publication_material     'publCIF (Westrip, 2008)'
loop_
    _atom_site_type_symbol
    _atom_site_label
    _atom_site_fract_x
    _atom_site_fract_y
    _atom_site_fract_z
    _atom_site_U_iso_or_equiv
    _atom_site_adp_type
    _atom_site_calc_flag
    _atom_site_refinement_flags
    _atom_site_occupancy
    _atom_site_disorder_assembly
    _atom_site_disorder_group
    Ni Ni1 0.5000 0.5000 0.5000 0.01261(12) Uani d S 1 . .
    S S1 0.33444(6) 0.74950(12) 0.45463(3) 0.01747(15) Uani d . 1 . .
    N N1 0.6654(2) 1.1528(4) 0.78929(11) 0.0171(5) Uani d D 1 . .
    H H1N 0.637(3) 1.262(5) 0.8165(14) 0.045(10) Uiso d D 1 . .
    N N2 0.52205(19) 0.6972(4) 0.58664(10) 0.0143(4) Uani d . 1 . .
    N N3 0.42554(19) 0.8723(4) 0.59419(10) 0.0153(4) Uani d . 1 . .
    N N4 0.2345(2) 1.0700(4) 0.53342(12) 0.0205(5) Uani d D 1 . .
    H H4N1 0.240(3) 1.177(5) 0.5691(12) 0.042(10) Uiso d D 1 . .
    H H4N2 0.184(3) 1.121(6) 0.4919(10) 0.043(10) Uiso d D 1 . .
    C C1 0.7786(2) 0.8186(5) 0.76257(12) 0.0154(5) Uani d . 1 . .
    C C2 0.8845(2) 0.6471(5) 0.77478(13) 0.0182(5) Uani d . 1 . .
    H H2 0.8869 0.5159 0.7410 0.022 Uiso calc R 1 . .
    C C3 0.9859(2) 0.6731(5) 0.83732(13) 0.0195(5) Uani d . 1 . .
    H H3 1.0588 0.5590 0.8460 0.023 Uiso calc R 1 . .
    C C4 0.9830(2) 0.8646(5) 0.88809(13) 0.0190(5) Uani d . 1 . .
    H H4 1.0538 0.8766 0.9306 0.023 Uiso calc R 1 . .
    C C5 0.8795(2) 1.0361(5) 0.87760(12) 0.0178(5) Uani d . 1 . .
    H H5 0.8774 1.1659 0.9118 0.021 Uiso calc R 1 . .
    C C6 0.7782(2) 1.0092(5) 0.81421(12) 0.0159(5) Uani d . 1 . .
    C C7 0.5945(2) 1.0621(5) 0.72458(12) 0.0166(5) Uani d . 1 . .
    H H7 0.5132 1.1309 0.6969 0.020 Uiso calc R 1 . .
    C C8 0.6586(2) 0.8537(5) 0.70493(12) 0.0166(5) Uani d . 1 . .
    C C9 0.6276(2) 0.6972(5) 0.64112(12) 0.0163(5) Uani d . 1 . .
    H H9 0.6935 0.5761 0.6381 0.020 Uiso calc R 1 . .
    C C10 0.3354(2) 0.9073(5) 0.53374(13) 0.0159(5) Uani d . 1 . .
loop_
    _atom_site_aniso_label
    _atom_site_aniso_U_11
    _atom_site_aniso_U_22
    _atom_site_aniso_U_33
    _atom_site_aniso_U_12
    _atom_site_aniso_U_13
    _atom_site_aniso_U_23
    Ni1 0.0129(2) 0.0143(2) 0.0104(2) 0.00022(19) 0.00260(16) -0.00047(18)
    S1 0.0180(3) 0.0207(3) 0.0124(3) 0.0042(3) 0.0014(2) -0.0010(2)
    N1 0.0177(11) 0.0189(11) 0.0140(10) 0.0007(9) 0.0029(8) -0.0039(9)
    N2 0.0161(10) 0.0141(10) 0.0127(9) 0.0014(8) 0.0036(8) -0.0004(8)
    N3 0.0155(11) 0.0171(11) 0.0137(10) 0.0021(9) 0.0047(8) -0.0002(8)
    N4 0.0225(12) 0.0210(12) 0.0172(11) 0.0080(9) 0.0035(9) -0.0025(9)
    C1 0.0156(12) 0.0156(12) 0.0151(11) -0.0034(10) 0.0042(10) 0.0002(9)
    C2 0.0190(13) 0.0192(13) 0.0177(12) -0.0019(10) 0.0068(10) -0.0025(10)
    C3 0.0153(13) 0.0225(14) 0.0205(12) 0.0005(11) 0.0040(10) 0.0028(11)
    C4 0.0166(13) 0.0245(14) 0.0148(11) -0.0037(11) 0.0018(10) -0.0005(10)
    C5 0.0196(13) 0.0207(14) 0.0127(11) -0.0040(11) 0.0034(10) -0.0005(10)
    C6 0.0172(12) 0.0167(12) 0.0151(11) -0.0011(11) 0.0063(9) 0.0013(10)
    C7 0.0166(12) 0.0190(14) 0.0137(11) -0.0016(10) 0.0030(10) -0.0003(9)
    C8 0.0191(13) 0.0177(13) 0.0135(11) -0.0022(10) 0.0051(10) 0.0001(10)
    C9 0.0175(12) 0.0176(13) 0.0145(11) 0.0008(10) 0.0055(10) 0.0003(10)
    C10 0.0180(13) 0.0140(12) 0.0182(12) -0.0033(10) 0.0092(10) 0.0007(10)
loop_
    _geom_bond_atom_site_label_1
    _geom_bond_atom_site_label_2
    _geom_bond_site_symmetry_2
    _geom_bond_distance
    _geom_bond_publ_flag
    Ni1 N2 3_666 1.919(2) ?
    Ni1 N2 . 1.918(2) yes
    Ni1 S1 3_666 2.1669(6) ?
    Ni1 S1 . 2.1669(6) yes
    S1 C10 . 1.723(2) ?
    N1 C7 . 1.355(3) ?
    N1 C6 . 1.377(3) ?
    N1 H1n . 0.88(3) ?
    N2 C9 . 1.309(3) ?
    N2 N3 . 1.399(3) ?
    N3 C10 . 1.303(3) ?
    N4 C10 . 1.355(3) ?
    N4 H4n1 . 0.88(3) ?
    N4 H4n2 . 0.88(3) ?
    C1 C2 . 1.400(3) ?
    C1 C6 . 1.408(3) ?
    C1 C8 . 1.453(3) ?
    C2 C3 . 1.386(3) ?
    C2 H2 . 0.9500 ?
    C3 C4 . 1.404(4) ?
    C3 H3 . 0.9500 ?
    C4 C5 . 1.382(4) ?
    C4 H4 . 0.9500 ?
    C5 C6 . 1.397(3) ?
    C5 H5 . 0.9500 ?
    C7 C8 . 1.385(3) ?
    C7 H7 . 0.9500 ?
    C8 C9 . 1.438(3) ?
    C9 H9 . 0.9500 ?
loop_
    _geom_angle_atom_site_label_1
    _geom_angle_atom_site_label_2
    _geom_angle_atom_site_label_3
    _geom_angle_site_symmetry_1
    _geom_angle_site_symmetry_3
    _geom_angle
    _geom_angle_publ_flag
    N2 Ni1 N2 3_666 . 180.0000(10)
                                 ?
    N2 Ni1 S1 3_666 3_666 85.72(6) ?
    N2 Ni1 S1 . . 85.72(6) yes
    N2 Ni1 S1 . 3_666 94.28(6) yes
    N2 Ni1 S1 3_666 . 94.28(6) ?
    S1 Ni1 S1 3_666 . 180.0 ?
    C10 S1 Ni1 . . 96.63(9) ?
    C7 N1 C6 . . 110.0(2) ?
    C7 N1 H1N . . 126(2) ?
    C6 N1 H1N . . 123(2) ?
    C9 N2 N3 . . 113.60(19) ?
    C9 N2 Ni1 . . 125.30(17) ?
    N3 N2 Ni1 . . 120.96(14) ?
    C10 N3 N2 . . 112.16(19) ?
    C10 N4 H4N1 . . 121(2) ?
    C10 N4 H4N2 . . 119(2) ?
    H4N1 N4 H4N2 . . 114(3) ?
    C2 C1 C6 . . 119.1(2) ?
    C2 C1 C8 . . 134.4(2) ?
    C6 C1 C8 . . 106.5(2) ?
    C3 C2 C1 . . 118.5(2) ?
    C3 C2 H2 . . 120.8 ?
    C1 C2 H2 . . 120.8 ?
    C2 C3 C4 . . 121.3(2) ?
    C2 C3 H3 . . 119.3 ?
    C4 C3 H3 . . 119.3 ?
    C5 C4 C3 . . 121.5(2) ?
    C5 C4 H4 . . 119.3 ?
    C3 C4 H4 . . 119.3 ?
    C4 C5 C6 . . 116.8(2) ?
    C4 C5 H5 . . 121.6 ?
    C6 C5 H5 . . 121.6 ?
    N1 C6 C5 . . 129.5(2) ?
    N1 C6 C1 . . 107.7(2) ?
    C5 C6 C1 . . 122.9(2) ?
    N1 C7 C8 . . 109.7(2) ?
    N1 C7 H7 . . 125.1 ?
    C8 C7 H7 . . 125.1 ?
    C7 C8 C9 . . 131.6(2) ?
    C7 C8 C1 . . 106.1(2) ?
    C9 C8 C1 . . 122.2(2) ?
    N2 C9 C8 . . 129.5(2) ?
    N2 C9 H9 . . 115.3 ?
    C8 C9 H9 . . 115.3 ?
    N3 C10 N4 . . 118.5(2) ?
    N3 C10 S1 . . 123.44(19) ?
    N4 C10 S1 . . 118.03(18) ?
loop_
    _geom_torsion_atom_site_label_1
    _geom_torsion_atom_site_label_2
    _geom_torsion_atom_site_label_3
    _geom_torsion_atom_site_label_4
    _geom_torsion_site_symmetry_1
    _geom_torsion_site_symmetry_2
    _geom_torsion_site_symmetry_3
    _geom_torsion_site_symmetry_4
    _geom_torsion
    _geom_torsion_publ_flag
    N2 Ni1 S1 C10 3_666 . . . 172.73(10) ?
    N2 Ni1 S1 C10 . . . . -7.27(10) ?
    S1 Ni1 N2 C9 3_666 . . . 15.3(2) ?
    S1 Ni1 N2 C9 . . . . -164.7(2) ?
    S1 Ni1 N2 N3 3_666 . . . -169.40(16) ?
    S1 Ni1 N2 N3 . . . . 10.60(16) ?
    C9 N2 N3 C10 . . . . 166.4(2) ?
    Ni1 N2 N3 C10 . . . . -9.4(3) ?
    C6 C1 C2 C3 . . . . -0.5(4) ?
    C8 C1 C2 C3 . . . . 179.2(3) ?
    C1 C2 C3 C4 . . . . 0.6(4) ?
    C2 C3 C4 C5 . . . . -0.4(4) ?
    C3 C4 C5 C6 . . . . 0.1(4) ?
    C7 N1 C6 C5 . . . . 179.2(2) ?
    C7 N1 C6 C1 . . . . 0.1(3) ?
    C4 C5 C6 N1 . . . . -178.9(2) ?
    C4 C5 C6 C1 . . . . 0.1(4) ?
    C2 C1 C6 N1 . . . . 179.3(2) ?
    C8 C1 C6 N1 . . . . -0.4(3) ?
    C2 C1 C6 C5 . . . . 0.1(4) ?
    C8 C1 C6 C5 . . . . -179.6(2) ?
    C6 N1 C7 C8 . . . . 0.3(3) ?
    N1 C7 C8 C9 . . . . -177.4(2) ?
    N1 C7 C8 C1 . . . . -0.5(3) ?
    C2 C1 C8 C7 . . . . -179.1(3) ?
    C6 C1 C8 C7 . . . . 0.6(3) ?
    C2 C1 C8 C9 . . . . -1.8(4) ?
    C6 C1 C8 C9 . . . . 177.8(2) ?
    N3 N2 C9 C8 . . . . -2.0(4) ?
    Ni1 N2 C9 C8 . . . . 173.7(2) ?
    C7 C8 C9 N2 . . . . -7.0(5) ?
    C1 C8 C9 N2 . . . . 176.5(2) ?
    N2 N3 C10 N4 . . . . 179.1(2) ?
    N2 N3 C10 S1 . . . . 1.4(3) ?
    Ni1 S1 C10 N3 . . . . 5.4(2) ?
    Ni1 S1 C10 N4 . . . . -172.37(19) ?
loop_
    _geom_hbond_atom_site_label_D
    _geom_hbond_atom_site_label_H
    _geom_hbond_atom_site_label_A
    _geom_hbond_site_symmetry_A
    _geom_hbond_distance_DH
    _geom_hbond_distance_HA
    _geom_hbond_distance_DA
    _geom_hbond_angle_DHA
    _geom_hbond_publ_flag
    N1 H1n N3 2_656 0.88(3) 2.06(2) 2.876(3) 155(3) yes
