# Supplementary material for: trans-Bis(1H-indole-3-carbaldehyde thio­semicarbazonato-κ2 N 1,S)nickel(II)
Source: Acta Crystallogr Sect E Struct Rep Online. 2008 May 17;64(Pt 6):m824. doi: 10.1107/S1600536808014293 (PMC2961409; doi:10.1107/S1600536808014293)
Supplement: Supplementary file 2 [file e-64-0m824-Isup2.hkl]

# 
# h,k,l, Fc-squared, Fo-squared, sigma(Fo-squared) and status flag 
# 
data_I
_shelx_title '  P21/c' 
_shelx_refln_list_code          4 
_shelx_F_calc_maximum      170.20 
_exptl_crystal_F_000       508.00 
_reflns_d_resolution_high  0.7697 
 
loop_ 
 _symmetry_equiv_pos_as_xyz 
 'x, y, z' 
 '-x, y+1/2, -z+1/2' 
 '-x, -y, -z' 
 'x, -y-1/2, z-1/2' 
 
_cell_length_a    10.4388 
_cell_length_b     5.2604 
_cell_length_c    19.1122 
_cell_angle_alpha  90.000 
_cell_angle_beta  104.803 
_cell_angle_gamma  90.000 
 
_shelx_F_squared_multiplier     1.000 
 
loop_ 
 _refln_index_h 
 _refln_index_k 
 _refln_index_l 
 _refln_F_squared_calc 
 _refln_F_squared_meas 
 _refln_F_squared_sigma 
 _refln_observed_status 
   1   0   0    12851.61     9939.63    174.47 o 
   2   0   0      459.01      470.62      8.97 o 
   3   0   0     1331.94     1396.26     18.81 o 
   4   0   0      246.86      239.79     11.50 o 
   5   0   0     1112.98     1048.36     33.37 o 
   6   0   0     6143.38     5839.86     92.33 o 
   7   0   0     3947.03     4035.08     78.82 o 
   8   0   0     1630.16     1605.05     64.81 o 
   9   0   0     1822.09     1690.36     69.76 o 
  10   0   0      169.46      168.20     36.34 o 
  11   0   0     1849.65     1781.61     81.13 o 
  12   0   0     1447.61     1474.83     79.47 o 
  13   0   0      698.24      783.66     67.98 o 
   1   1   0      338.45      350.47     10.13 o 
   2   1   0     5571.59     5413.25     46.99 o 
   3   1   0      223.46      248.46     12.48 o 
   4   1   0     1506.42     1430.35     23.25 o 
   5   1   0     2245.24     2369.60     30.98 o 
   6   1   0      161.55      197.19     10.58 o 
   7   1   0      598.09      590.37     27.07 o 
   8   1   0      129.47       93.29     17.92 o 
   9   1   0      540.56      537.31     28.83 o 
  10   1   0      406.74      371.11     31.13 o 
  11   1   0     1358.54     1349.13     52.48 o 
  12   1   0        1.23       17.74     24.02 o 
   0   2   0       18.68        5.36     11.48 o 
   1   2   0       17.32       18.13     10.20 o 
   2   2   0     1120.53     1058.80     32.16 o 
   3   2   0     8361.14     8403.52     73.93 o 
   4   2   0     2323.10     2140.56     32.15 o 
   5   2   0      255.75      235.37     14.28 o 
   6   2   0      441.45      490.16     19.64 o 
   7   2   0       82.57       99.99     14.35 o 
   8   2   0      959.55      976.71     34.47 o 
   9   2   0     1396.35     1426.39     43.09 o 
  10   2   0      923.85      923.56     43.31 o 
  11   2   0      454.68      428.84     45.44 o 
  12   2   0        2.25      -20.03     25.35 o 
   1   3   0      235.29      227.09     10.11 o 
   2   3   0        9.33       -7.36      8.69 o 
   3   3   0      697.11      782.90     31.25 o 
   4   3   0     1003.33      958.14     22.65 o 
   5   3   0      284.57      249.67     17.82 o 
   6   3   0       21.22        3.26     11.25 o 
   7   3   0      252.28      283.59     29.36 o 
   8   3   0      303.61      332.41     24.96 o 
   9   3   0       42.63       25.15     18.74 o 
  10   3   0      146.36      169.25     25.28 o 
  11   3   0      166.31      216.51     32.48 o 
   0   4   0      653.55      583.34     42.03 o 
   1   4   0     1318.10     1290.36     38.73 o 
   2   4   0       55.54       41.77     16.32 o 
   3   4   0      616.03      578.92     24.30 o 
   4   4   0      357.05      359.14     18.99 o 
   5   4   0     1139.05     1101.96     30.47 o 
   6   4   0      983.50     1046.74     31.55 o 
   7   4   0     1381.65     1415.63     42.88 o 
   8   4   0      184.43      200.82     24.35 o 
   9   4   0      161.28      180.41     25.50 o 
  10   4   0      134.36       93.28     41.81 o 
   1   5   0      637.39      688.29     31.12 o 
   2   5   0       71.05       51.93     24.11 o 
   3   5   0      103.40       36.32     20.53 o 
   4   5   0      394.41      422.80     31.21 o 
   5   5   0      399.29      414.77     34.04 o 
   6   5   0        3.13        8.12     19.78 o 
   7   5   0       69.66       24.62     23.11 o 
   8   5   0      116.65       81.79     32.39 o 
   0   6   0      290.82      271.65     39.37 o 
   1   6   0        7.85       16.93     17.02 o 
   2   6   0      629.97      701.81     36.26 o 
   3   6   0      885.47      856.75     39.70 o 
   4   6   0      648.43      703.96     37.84 o 
   5   6   0       38.49       40.95     24.44 o 
   6   6   0       56.16       87.70     28.43 o 
 -13   1   1      115.18      199.34     32.22 o 
 -12   1   1        2.72        6.69     22.50 o 
 -11   1   1      231.52      225.74     29.04 o 
 -10   1   1     1442.49     1408.39     48.29 o 
  -9   1   1      908.86      902.68     38.28 o 
  -8   1   1      748.26      774.30     33.68 o 
  -7   1   1      835.87      803.28     26.88 o 
  -6   1   1     3527.85     3574.06     50.53 o 
  -5   1   1     3100.93     3153.31     35.13 o 
  -4   1   1     1384.17     1419.90     21.40 o 
  -3   1   1     4194.26     4321.34     46.26 o 
  -2   1   1     3540.84     3455.74     41.61 o 
  -1   1   1      245.45      271.35      7.30 o 
   0   1   1     1109.52     1158.03     15.03 o 
   1   1   1     3885.62     3904.47     34.59 o 
   2   1   1     6260.75     6320.63     59.67 o 
   3   1   1     2222.33     2190.49     29.29 o 
   4   1   1     1464.78     1506.78     22.53 o 
   5   1   1     1916.65     1806.41     25.76 o 
   6   1   1      766.25      668.40     19.72 o 
   7   1   1      730.67      678.42     60.92 o 
   8   1   1     1610.96     1558.57     46.06 o 
   9   1   1      707.93      735.98     32.52 o 
  10   1   1      257.73      271.88     25.85 o 
  11   1   1      198.34      212.24     29.74 o 
  12   1   1      124.64      171.04     29.66 o 
 -12   2   1        0.53        8.28     25.16 o 
 -11   2   1        0.11      -23.52     21.01 o 
 -10   2   1       20.24       29.20     21.33 o 
  -9   2   1       15.16      -18.48     18.70 o 
  -8   2   1      271.19      230.69     23.05 o 
  -7   2   1      177.52      204.50     14.46 o 
  -6   2   1        2.31        9.54     10.55 o 
  -5   2   1      161.96      198.35     13.48 o 
  -4   2   1      528.11      587.64     17.75 o 
  -3   2   1      627.52      616.63     22.46 o 
  -2   2   1      605.25      576.62     14.85 o 
  -1   2   1        3.03        5.22      6.15 o 
   0   2   1      907.41      858.19     14.20 o 
   1   2   1       33.87       42.60      8.19 o 
   2   2   1     1887.59     1974.31     27.07 o 
   3   2   1      840.82      900.62     26.45 o 
   4   2   1       90.54      109.13     10.83 o 
   5   2   1      238.39      268.16     14.66 o 
   6   2   1       15.63       12.47     10.61 o 
   7   2   1       66.42       50.68     13.00 o 
   8   2   1       89.51      100.42     19.24 o 
   9   2   1        0.02       10.94     19.79 o 
  10   2   1       73.42       51.07     20.58 o 
  11   2   1        0.00      -30.88     21.69 o 
  12   2   1       38.87       43.93     27.49 o 
 -11   3   1        7.05       -3.17     21.65 o 
 -10   3   1      186.96      188.24     28.37 o 
  -9   3   1      100.18      116.78     24.70 o 
  -8   3   1      745.94      778.86     29.04 o 
  -7   3   1      979.42      990.29     29.50 o 
  -6   3   1      106.12      121.77     14.00 o 
  -5   3   1      213.89      234.39     14.34 o 
  -4   3   1       30.56       22.22      9.51 o 
  -3   3   1      173.76      147.25     11.74 o 
  -2   3   1     1767.43     1775.81     25.06 o 
  -1   3   1      769.33      771.20     15.60 o 
   0   3   1     1244.04     1224.94     20.84 o 
   1   3   1      825.90      786.76     16.50 o 
   2   3   1      230.66      192.33     11.64 o 
   3   3   1     2985.36     2970.33     39.87 o 
   4   3   1     1317.80     1277.86     28.27 o 
   5   3   1     1203.99     1258.50     31.22 o 
   6   3   1      601.73      626.26     22.01 o 
   7   3   1        3.17       10.33     13.90 o 
   8   3   1       89.02      101.44     19.99 o 
   9   3   1      169.80      177.97     24.13 o 
  10   3   1      304.81      298.88     35.46 o 
  11   3   1      857.40      849.00     47.53 o 
 -10   4   1       68.90       17.40     50.46 o 
  -9   4   1       50.90       58.96     29.74 o 
  -8   4   1        2.81      -23.46     17.36 o 
  -7   4   1       80.65      110.06     28.57 o 
  -6   4   1      270.33      256.58     31.49 o 
  -5   4   1        0.26       -1.03     14.42 o 
  -4   4   1      197.03      197.94     18.73 o 
  -3   4   1       59.97       52.96     13.85 o 
  -2   4   1      304.84      310.98     19.30 o 
  -1   4   1       24.71       28.47     10.68 o 
   0   4   1        1.45       11.63     10.97 o 
   1   4   1       62.51       86.97     13.67 o 
   2   4   1       63.10      112.47     13.59 o 
   3   4   1       79.61       70.71     13.78 o 
   4   4   1      128.58      140.46     15.68 o 
   5   4   1      311.77      279.56     19.16 o 
   6   4   1      190.05      217.21     17.78 o 
   7   4   1       81.31       57.07     16.94 o 
   8   4   1       94.36       85.96     29.85 o 
   9   4   1      135.37      126.36     24.49 o 
  10   4   1        5.92        6.09     23.35 o 
  -9   5   1      211.48      128.41     37.46 o 
  -8   5   1       51.44       44.47     30.98 o 
  -7   5   1      722.06      790.47     51.60 o 
  -6   5   1      326.19      360.82     32.32 o 
  -5   5   1      343.06      372.63     31.11 o 
  -4   5   1      169.50      200.26     42.56 o 
  -3   5   1     1196.04     1229.15     44.26 o 
  -2   5   1      609.58      644.99     34.45 o 
  -1   5   1      804.96      769.72     34.19 o 
   0   5   1     1856.42     1825.08     45.87 o 
   1   5   1     1891.87     1819.51     46.00 o 
   2   5   1       84.09       77.83     18.55 o 
   3   5   1      155.13      167.47     21.79 o 
   4   5   1      508.96      498.77     36.14 o 
   5   5   1      675.43      691.20     34.00 o 
   6   5   1      230.39      215.56     25.15 o 
   7   5   1      330.48      350.57     34.38 o 
   8   5   1      533.62      492.50     48.04 o 
  -6   6   1        0.81       12.40     22.75 o 
  -5   6   1        9.58       42.43     21.89 o 
  -4   6   1        3.78      -18.29     18.83 o 
  -3   6   1       18.16       32.08     26.82 o 
  -2   6   1       10.83       14.13     18.91 o 
  -1   6   1      104.18      105.46     20.40 o 
   0   6   1      183.31      162.32     21.98 o 
   1   6   1        8.21       30.35     17.48 o 
   2   6   1      124.02       93.79     22.52 o 
   3   6   1       12.17       16.55     19.73 o 
   4   6   1        9.20      -23.14     19.43 o 
   5   6   1       90.48       78.66     23.51 o 
   6   6   1        0.42      -31.32     23.49 o 
 -13   0   2      469.55      464.39     57.69 o 
 -12   0   2     1896.32     1754.66     85.37 o 
 -11   0   2      122.71      122.83     36.08 o 
 -10   0   2      993.43      958.83     58.52 o 
  -9   0   2      398.86      373.02     50.95 o 
  -8   0   2      900.23      758.03     46.47 o 
  -7   0   2     3202.92     3003.95     52.67 o 
  -6   0   2     3578.85     3512.35     56.68 o 
  -5   0   2      951.75      959.12     24.50 o 
  -4   0   2     1356.28     1327.94     36.05 o 
  -3   0   2      977.54      960.76     19.77 o 
  -2   0   2    13409.17    14122.08    141.29 o 
  -1   0   2     4411.09     4685.39     39.41 o 
   0   0   2     1549.78     1658.60     20.04 o 
   1   0   2    11909.89    12172.05    107.20 o 
   2   0   2      704.33      688.26     11.39 o 
   3   0   2      593.48      662.53     24.28 o 
   4   0   2     5613.60     5739.76     82.22 o 
   5   0   2     7993.30     8052.19    110.78 o 
   6   0   2     3237.93     2935.79     75.08 o 
   7   0   2      356.50      358.76     39.82 o 
   8   0   2       28.63       35.20     20.44 o 
   9   0   2      200.48      218.38     29.50 o 
  10   0   2      566.35      618.35     66.39 o 
  11   0   2      724.04      745.71     96.78 o 
  12   0   2      451.37      429.97     91.29 o 
 -13   1   2       18.30       15.60     25.85 o 
 -12   1   2      281.46      264.92     32.21 o 
 -11   1   2      206.38      224.08     42.83 o 
 -10   1   2      686.22      665.92     36.62 o 
  -9   1   2      254.00      234.77     24.93 o 
  -8   1   2      584.27      641.71     37.80 o 
  -7   1   2      460.24      453.67     16.44 o 
  -6   1   2      333.53      329.07     12.46 o 
  -5   1   2      646.21      657.66     16.13 o 
  -4   1   2     3588.09     3738.56     36.31 o 
  -3   1   2     1845.38     1832.73     22.59 o 
  -2   1   2      702.22      695.38     16.07 o 
  -1   1   2    16836.22    17719.28    115.88 o 
   0   1   2       61.26       62.97      5.83 o 
   1   1   2      184.60      175.72      6.80 o 
   2   1   2      231.03      242.16     10.33 o 
   3   1   2      540.20      552.37     14.56 o 
   4   1   2       89.50       53.71      8.85 o 
   5   1   2     1598.98     1530.00     25.39 o 
   6   1   2       84.55       52.91     10.34 o 
   7   1   2       70.13       60.46     17.13 o 
   8   1   2      465.76      452.72     47.01 o 
   9   1   2      191.42      200.49     22.68 o 
  10   1   2      427.45      429.74     29.73 o 
  11   1   2       74.57       76.92     24.97 o 
  12   1   2        2.95      -25.66     22.84 o 
 -12   2   2        2.10       -0.37     23.76 o 
 -11   2   2      177.99      186.76     28.29 o 
 -10   2   2      811.77      840.66     36.71 o 
  -9   2   2      342.92      371.32     26.22 o 
  -8   2   2       79.77       66.07     18.95 o 
  -7   2   2      270.33      266.68     15.63 o 
  -6   2   2      164.90      178.50     13.09 o 
  -5   2   2     1592.17     1534.35     29.06 o 
  -4   2   2     3363.10     3056.07     48.04 o 
  -3   2   2     2902.94     2751.61     34.05 o 
  -2   2   2      420.27      392.24     12.67 o 
  -1   2   2      757.04      833.81     12.56 o 
   0   2   2      447.49      485.91     19.02 o 
   1   2   2     3301.58     3375.93     38.53 o 
   2   2   2     2986.57     3003.16     35.10 o 
   3   2   2     3237.10     3031.83     38.20 o 
   4   2   2     1962.80     2032.03     32.49 o 
   5   2   2       35.08       30.80      9.58 o 
   6   2   2      232.91      283.03     17.86 o 
   7   2   2      717.13      717.28     37.62 o 
   8   2   2     3437.49     3350.01    100.51 o 
   9   2   2     1295.98     1282.39     47.50 o 
  10   2   2      236.50      235.88     27.50 o 
  11   2   2       57.10       34.97     21.85 o 
  12   2   2       60.53       19.69     26.27 o 
 -12   3   2       15.84        9.76     26.93 o 
 -11   3   2      223.55      224.31     28.27 o 
 -10   3   2       34.80       45.07     24.33 o 
  -9   3   2      336.98      312.22     30.39 o 
  -8   3   2      541.94      535.95     28.95 o 
  -7   3   2       19.14       11.78     12.08 o 
  -6   3   2      640.71      622.67     21.32 o 
  -5   3   2      334.53      352.53     18.02 o 
  -4   3   2      167.57      176.23     13.43 o 
  -3   3   2       41.88       50.88     11.82 o 
  -2   3   2     1304.39     1231.35     19.24 o 
  -1   3   2      457.40      460.46     16.55 o 
   0   3   2      226.91      216.05     12.94 o 
   1   3   2     1580.10     1598.07     19.36 o 
   2   3   2       11.88       21.88      8.69 o 
   3   3   2      680.25      706.16     20.92 o 
   4   3   2      732.14      667.29     21.91 o 
   5   3   2       20.84       32.05     10.33 o 
   6   3   2        0.04       -7.61     10.35 o 
   7   3   2       19.90       40.83     15.40 o 
   8   3   2        8.88       -6.20     16.39 o 
   9   3   2      325.74      317.41     27.77 o 
  10   3   2      395.54      437.31     34.69 o 
  11   3   2        4.10      -12.01     22.31 o 
 -10   4   2        4.75       28.82     29.35 o 
  -9   4   2        5.52        8.02     22.03 o 
  -8   4   2      229.15      290.78     26.48 o 
  -7   4   2     1955.80     1891.24     47.26 o 
  -6   4   2     2147.93     2163.00     53.46 o 
  -5   4   2     1396.07     1439.70     51.63 o 
  -4   4   2       15.36        1.72     16.51 o 
  -3   4   2      204.24      210.27     25.35 o 
  -2   4   2     1772.48     1754.64     34.28 o 
  -1   4   2     2606.24     2553.22     40.80 o 
   0   4   2     2685.05     2573.39     40.89 o 
   1   4   2      572.01      580.31     19.32 o 
   2   4   2       16.03       17.55     11.15 o 
   3   4   2       99.46      110.33     14.48 o 
   4   4   2      260.75      289.80     17.61 o 
   5   4   2     2090.34     2073.58     43.47 o 
   6   4   2     2030.48     2104.51     40.74 o 
   7   4   2      193.24      219.44     22.40 o 
   8   4   2      160.98      173.62     25.01 o 
   9   4   2        6.50       54.77     21.41 o 
  10   4   2      285.43      283.48     33.80 o 
  -9   5   2       12.21      -22.29     34.32 o 
  -8   5   2      493.32      550.62     41.03 o 
  -7   5   2      135.71      116.56     32.06 o 
  -6   5   2        0.46      -11.51     24.87 o 
  -5   5   2      526.37      535.42     35.19 o 
  -4   5   2      116.39      116.99     23.03 o 
  -3   5   2       68.07       77.18     21.37 o 
  -2   5   2      799.74      823.04     37.68 o 
  -1   5   2      489.14      489.00     27.47 o 
   0   5   2       92.37      122.01     19.53 o 
   1   5   2      708.03      732.40     32.18 o 
   2   5   2       36.16       31.87     20.13 o 
   3   5   2      205.38      172.19     22.75 o 
   4   5   2     1003.73     1079.75     39.31 o 
   5   5   2      233.37      263.51     32.62 o 
   6   5   2       55.48       47.08     27.35 o 
   7   5   2      984.30      977.62     47.46 o 
   8   5   2       12.46       -1.27     30.64 o 
  -6   6   2        1.56       23.31     25.86 o 
  -5   6   2      123.81      176.12     38.99 o 
  -4   6   2      624.52      646.91     40.88 o 
  -3   6   2     1096.26     1056.67     47.52 o 
  -2   6   2     1167.94     1078.54     47.91 o 
  -1   6   2       15.03        5.40     18.31 o 
   0   6   2      267.88      267.73     27.03 o 
   1   6   2      445.75      395.74     29.97 o 
   2   6   2     1366.46     1321.28     55.29 o 
   3   6   2     1121.04     1153.49     44.51 o 
   4   6   2      181.18      154.42     25.62 o 
   5   6   2       26.45       21.52     21.93 o 
 -13   1   3      478.57      484.22     40.01 o 
 -12   1   3      855.39      876.81     45.80 o 
 -11   1   3        5.40       26.23     21.29 o 
 -10   1   3      403.41      427.59     44.42 o 
  -9   1   3      996.09      957.88     38.35 o 
  -8   1   3      940.05      864.18     36.01 o 
  -7   1   3      398.65      404.22     19.62 o 
  -6   1   3      253.66      223.43     13.16 o 
  -5   1   3     2877.32     2942.19     33.73 o 
  -4   1   3     2647.23     2759.18     33.24 o 
  -3   1   3      875.61      845.76     19.82 o 
  -2   1   3    28968.91    29093.71    202.15 o 
  -1   1   3    11034.74    11629.65     79.92 o 
   0   1   3        7.52        3.54      4.53 o 
   1   1   3       54.03       40.97      5.21 o 
   2   1   3      748.08      731.05     15.30 o 
   3   1   3     2150.62     2088.48     26.54 o 
   4   1   3      183.54      120.29      8.44 o 
   5   1   3      596.68      566.39     17.92 o 
   6   1   3     2216.10     2102.25     34.10 o 
   7   1   3       87.15       97.16     20.05 o 
   8   1   3      115.41       88.22     16.52 o 
   9   1   3     1699.41     1617.96     46.61 o 
  10   1   3      828.58      797.18     36.99 o 
  11   1   3      475.04      433.37     38.55 o 
  12   1   3       72.81       75.77     27.58 o 
 -12   2   3        3.27       21.53     23.78 o 
 -11   2   3        4.89       18.96     22.69 o 
 -10   2   3       10.85      -25.86     17.24 o 
  -9   2   3        8.94        2.63     16.75 o 
  -8   2   3        0.29        4.74     14.71 o 
  -7   2   3       78.61       65.93     13.50 o 
  -6   2   3       50.23       27.85     11.79 o 
  -5   2   3     1108.82     1251.65     35.17 o 
  -4   2   3     2501.48     2636.44     44.81 o 
  -3   2   3      309.14      330.75     14.38 o 
  -2   2   3     1039.91     1071.05     21.25 o 
  -1   2   3       57.78       52.18     12.12 o 
   0   2   3      430.89      451.82     14.42 o 
   1   2   3       40.83       65.06      6.87 o 
   2   2   3      382.35      450.94     18.02 o 
   3   2   3      866.30      935.72     21.62 o 
   4   2   3       14.36       10.20      9.55 o 
   5   2   3      309.74      303.67     16.70 o 
   6   2   3       93.36       97.36     10.37 o 
   7   2   3     1132.62     1058.74     35.29 o 
   8   2   3      413.69      379.10     29.11 o 
   9   2   3       77.04       60.83     21.75 o 
  10   2   3      179.81      172.08     24.74 o 
  11   2   3       39.17       41.08     22.96 o 
  12   2   3      232.53      248.24     31.38 o 
 -12   3   3      108.13       73.96     25.65 o 
 -11   3   3      282.10      291.22     30.01 o 
 -10   3   3      204.88      206.25     29.39 o 
  -9   3   3      903.54      799.23     40.17 o 
  -8   3   3       18.10      -10.25     16.93 o 
  -7   3   3      347.75      379.71     21.04 o 
  -6   3   3      740.07      704.76     22.42 o 
  -5   3   3      905.95      883.75     28.10 o 
  -4   3   3      344.78      346.12     24.42 o 
  -3   3   3      307.81      333.48     23.50 o 
  -2   3   3      111.82      109.31      8.85 o 
  -1   3   3      950.82      902.03     22.44 o 
   0   3   3      508.79      450.69     15.17 o 
   1   3   3     5102.43     5122.31     51.76 o 
   2   3   3     3088.08     3141.35     37.13 o 
   3   3   3      671.57      613.02     18.40 o 
   4   3   3      538.99      552.67     19.21 o 
   5   3   3      637.08      684.36     26.01 o 
   6   3   3      900.73      908.28     26.32 o 
   7   3   3     1275.26     1250.80     34.47 o 
   8   3   3      911.54      931.35     36.77 o 
   9   3   3      928.00      930.10     39.92 o 
  10   3   3      112.84      113.70     27.36 o 
  11   3   3       21.48       27.47     26.30 o 
 -10   4   3       50.93       35.75     25.10 o 
  -9   4   3       22.88       43.60     26.43 o 
  -8   4   3       10.38      -26.58     17.72 o 
  -7   4   3       88.88       62.65     17.34 o 
  -6   4   3       17.38       18.82     16.82 o 
  -5   4   3      248.07      251.80     24.60 o 
  -4   4   3       27.86       24.86     14.32 o 
  -3   4   3       28.63       14.68     13.94 o 
  -2   4   3       46.23       37.39     12.02 o 
  -1   4   3      322.10      339.36     18.19 o 
   0   4   3      166.90      194.59     15.43 o 
   1   4   3      429.49      464.81     18.42 o 
   2   4   3       22.10       27.55     11.92 o 
   3   4   3        0.19      -10.09     11.62 o 
   4   4   3       12.13       -6.97     13.00 o 
   5   4   3        0.12      -14.97      9.98 o 
   6   4   3        0.52        1.99     14.51 o 
   7   4   3      132.44      166.19     22.52 o 
   8   4   3        7.48       33.76     20.06 o 
   9   4   3       26.91       31.08     22.75 o 
  10   4   3       10.66      -22.04     24.36 o 
  -9   5   3      278.37      325.20     44.97 o 
  -8   5   3      325.25      321.66     34.45 o 
  -7   5   3      202.46      218.46     31.51 o 
  -6   5   3      455.91      502.21     36.19 o 
  -5   5   3      798.88      853.83     44.13 o 
  -4   5   3      836.04      832.57     39.71 o 
  -3   5   3       42.66       42.56     24.70 o 
  -2   5   3      373.67      377.80     29.55 o 
  -1   5   3      292.56      312.89     33.61 o 
   0   5   3      330.35      357.36     25.44 o 
   1   5   3      230.42      250.34     23.32 o 
   2   5   3      726.58      764.03     37.12 o 
   3   5   3      313.01      319.37     29.26 o 
   4   5   3      488.23      533.17     30.57 o 
   5   5   3      280.43      324.07     27.37 o 
   6   5   3      723.88      682.90     40.57 o 
   7   5   3       16.72       49.30     25.13 o 
   8   5   3       27.48        1.13     42.26 o 
  -6   6   3        9.04       18.80     25.01 o 
  -5   6   3       33.82        5.79     23.55 o 
  -4   6   3        2.23      -12.08     22.36 o 
  -3   6   3       33.15       32.75     23.00 o 
  -2   6   3      251.69      234.50     57.70 o 
  -1   6   3       55.16       37.33     19.80 o 
   0   6   3      367.58      328.57     30.82 o 
   1   6   3       34.20       27.23     22.64 o 
   2   6   3        8.88        1.27     19.11 o 
   3   6   3       21.96       -1.97     19.70 o 
   4   6   3       20.47       -7.62     20.48 o 
   5   6   3       40.62       37.92     21.61 o 
 -13   0   4      824.08      764.33     88.12 o 
 -12   0   4     1201.88     1116.99     68.64 o 
 -11   0   4     1567.37     1677.10     75.85 o 
 -10   0   4        3.95      -13.37     25.52 o 
  -9   0   4      141.29      123.03     68.53 o 
  -8   0   4     2157.61     2173.37     49.83 o 
  -7   0   4     9684.22     9623.09    104.26 o 
  -6   0   4     1956.46     1941.05     36.29 o 
  -5   0   4      940.81     1102.33     26.21 o 
  -4   0   4      149.17      142.93     12.19 o 
  -3   0   4      273.09      274.81     13.73 o 
  -2   0   4     3090.51     3384.72     38.81 o 
  -1   0   4    11661.21    12273.47     97.93 o 
   0   0   4     5485.04     5654.28     58.96 o 
   1   0   4     2441.29     2492.87     33.71 o 
   2   0   4     1417.50     1450.98     25.12 o 
   3   0   4     1750.05     1806.71     40.20 o 
   4   0   4     2799.55     2666.66     32.32 o 
   5   0   4     4724.04     4556.68     78.92 o 
   6   0   4      959.13      999.24     40.00 o 
   7   0   4      602.25      608.96     56.18 o 
   8   0   4      377.84      323.08     31.15 o 
   9   0   4       24.18       26.35     23.20 o 
  10   0   4      486.82      500.20     41.50 o 
  11   0   4     1044.56     1017.15     82.94 o 
  12   0   4      575.82      533.89     60.73 o 
 -13   1   4       55.42       18.36     26.57 o 
 -12   1   4      332.54      279.69     39.83 o 
 -11   1   4       37.33       79.64     27.68 o 
 -10   1   4      639.16      580.08     33.99 o 
  -9   1   4     1097.55     1076.38     40.40 o 
  -8   1   4      269.20      269.63     18.08 o 
  -7   1   4        0.09      -13.92     10.18 o 
  -6   1   4     2023.19     2013.61     27.54 o 
  -5   1   4     1379.87     1426.09     23.12 o 
  -4   1   4        0.03       11.98      7.00 o 
  -3   1   4     8735.19     8982.04     81.43 o 
  -2   1   4    16039.27    16398.56    111.53 o 
  -1   1   4      272.19      316.07      7.84 o 
   0   1   4      885.06      894.49     11.51 o 
   1   1   4      798.37      778.29     13.39 o 
   2   1   4       62.82       63.67      7.17 o 
   3   1   4     2924.60     2947.65     30.52 o 
   4   1   4     3719.13     3923.17     38.07 o 
   5   1   4       41.83       41.35      8.03 o 
   6   1   4      511.42      490.84     18.91 o 
   7   1   4     2458.46     2460.31     50.16 o 
   8   1   4       81.45       73.83     16.41 o 
   9   1   4       85.52       84.57     17.67 o 
  10   1   4      245.90      200.58     25.50 o 
  11   1   4       17.65       30.44     21.54 o 
  12   1   4      133.08       86.60     26.08 o 
 -12   2   4      182.18      117.58     29.16 o 
 -11   2   4      484.70      481.81     51.73 o 
 -10   2   4     1580.81     1570.86     66.01 o 
  -9   2   4     1231.70     1243.43     51.14 o 
  -8   2   4      206.24      239.21     20.42 o 
  -7   2   4        4.41       17.50     12.13 o 
  -6   2   4      222.31      204.01     16.68 o 
  -5   2   4     1198.02     1081.24     27.21 o 
  -4   2   4     6347.53     6072.22     61.08 o 
  -3   2   4      870.29      786.64     17.70 o 
  -2   2   4      643.99      691.69     15.83 o 
  -1   2   4      334.41      363.49     12.17 o 
   0   2   4     1450.86     1362.64     22.21 o 
   1   2   4     8329.34     8379.96     60.95 o 
   2   2   4     9240.96     9364.18     69.48 o 
   3   2   4     2545.23     2481.61     31.94 o 
   4   2   4      443.36      423.69     18.47 o 
   5   2   4       48.91       58.06     10.07 o 
   6   2   4      591.53      601.38     25.78 o 
   7   2   4     1974.03     1899.64     46.90 o 
   8   2   4     2240.34     2279.47     58.51 o 
   9   2   4     1654.83     1578.89     51.71 o 
  10   2   4       72.32       56.52     21.64 o 
  11   2   4        3.78       13.75     20.79 o 
 -12   3   4      213.54      257.07     39.67 o 
 -11   3   4      105.14       86.54     23.76 o 
 -10   3   4        3.69       -5.89     23.44 o 
  -9   3   4      470.49      455.72     33.40 o 
  -8   3   4      754.67      694.97     30.69 o 
  -7   3   4       14.99       14.20     12.61 o 
  -6   3   4      130.66      122.49     17.20 o 
  -5   3   4      198.16      174.47     15.08 o 
  -4   3   4     1045.97     1040.19     27.80 o 
  -3   3   4     1400.19     1384.64     27.86 o 
  -2   3   4       54.13       34.01     10.92 o 
  -1   3   4       15.22       -2.40      7.94 o 
   0   3   4      759.30      706.81     18.92 o 
   1   3   4     1621.48     1615.10     27.36 o 
   2   3   4       28.09       27.13     10.12 o 
   3   3   4      764.12      775.40     21.02 o 
   4   3   4     1132.30     1085.82     25.79 o 
   5   3   4        8.09       13.85     11.57 o 
   6   3   4      555.50      592.49     23.24 o 
   7   3   4        4.97        4.21     16.45 o 
   8   3   4        0.61      -11.71     17.40 o 
   9   3   4       48.10       71.85     21.96 o 
  10   3   4       70.07      141.60     29.63 o 
  11   3   4        2.12        8.40     26.05 o 
 -10   4   4        1.60      -22.98     22.99 o 
  -9   4   4      274.36      239.25     30.44 o 
  -8   4   4      808.02      839.21     36.30 o 
  -7   4   4      882.23      909.01     44.31 o 
  -6   4   4      426.50      430.36     26.51 o 
  -5   4   4        3.97       12.21     24.86 o 
  -4   4   4      543.37      610.14     26.47 o 
  -3   4   4      144.86      154.34     17.60 o 
  -2   4   4     4138.39     4036.51     58.70 o 
  -1   4   4     3549.83     3400.44     49.78 o 
   0   4   4      830.76      753.64     24.38 o 
   1   4   4        2.84       11.08     10.55 o 
   2   4   4       38.23       40.03     18.97 o 
   3   4   4      212.22      258.07     18.66 o 
   4   4   4     1645.72     1690.42     37.83 o 
   5   4   4      476.70      532.74     25.25 o 
   6   4   4      896.48      964.31     42.92 o 
   7   4   4       16.46        0.22     16.37 o 
   8   4   4       78.09       55.15     21.58 o 
   9   4   4      175.20      128.11     26.06 o 
  -9   5   4       22.81        7.24     38.25 o 
  -8   5   4       28.28       49.39     34.26 o 
  -7   5   4       12.92       14.10     20.05 o 
  -6   5   4       10.39       11.60     18.76 o 
  -5   5   4       80.17      108.73     23.25 o 
  -4   5   4        0.78       -8.81     18.46 o 
  -3   5   4       73.14       83.48     27.27 o 
  -2   5   4      401.55      431.18     31.16 o 
  -1   5   4       61.32       67.35     21.86 o 
   0   5   4      345.71      344.31     25.09 o 
   1   5   4      104.25      112.09     22.07 o 
   2   5   4       51.94       82.96     22.24 o 
   3   5   4        0.64      -11.49     18.32 o 
   4   5   4        2.11       10.86     20.80 o 
   5   5   4        9.47       -6.08     17.83 o 
   6   5   4       28.67       22.01     23.48 o 
   7   5   4       10.89       -5.48     23.94 o 
   8   5   4       16.04      -44.73     29.82 o 
  -6   6   4       24.96       45.61     26.22 o 
  -5   6   4      978.82     1025.94     58.48 o 
  -4   6   4      764.92      816.44     43.93 o 
  -3   6   4      496.89      491.03     36.84 o 
  -2   6   4        2.84      -32.95     21.97 o 
  -1   6   4      114.02      108.37     22.54 o 
   0   6   4       23.65       25.86     25.20 o 
   1   6   4      110.60      134.59     26.96 o 
   2   6   4      590.48      661.00     71.19 o 
   3   6   4      843.77      804.62     39.33 o 
   4   6   4       12.60        9.74     20.19 o 
   5   6   4        3.09        2.60     25.12 o 
 -13   1   5      116.50      143.56     31.44 o 
 -12   1   5      284.63      295.76     32.06 o 
 -11   1   5      372.14      417.32     32.80 o 
 -10   1   5       57.19       32.80     19.60 o 
  -9   1   5      906.18      886.09     32.68 o 
  -8   1   5      548.31      545.06     18.00 o 
  -7   1   5      956.63      946.75     21.40 o 
  -6   1   5     1024.43      928.58     21.36 o 
  -5   1   5      970.13      904.83     19.63 o 
  -4   1   5     2158.14     2166.25     30.58 o 
  -3   1   5     2005.20     2014.47     33.18 o 
  -2   1   5       38.58       47.76      7.03 o 
  -1   1   5     8268.14     8725.39     51.54 o 
   0   1   5       76.90       76.88      5.82 o 
   1   1   5     1381.20     1380.19     16.63 o 
   2   1   5     2516.21     2544.80     27.36 o 
   3   1   5     2699.35     2795.18     29.90 o 
   4   1   5     2329.63     2415.23     40.38 o 
   5   1   5      408.93      326.96     17.39 o 
   6   1   5      153.00      164.46     13.99 o 
   7   1   5     1112.46     1140.22     35.97 o 
   8   1   5       12.08       13.46     14.37 o 
   9   1   5      245.47      247.88     22.59 o 
  10   1   5      530.17      522.18     31.04 o 
  11   1   5      321.78      314.40     30.95 o 
  12   1   5      183.14      184.75     34.58 o 
 -12   2   5       62.68       77.10     26.31 o 
 -11   2   5        0.42        0.60     19.01 o 
 -10   2   5      101.46       68.32     20.19 o 
  -9   2   5      154.36      112.29     27.22 o 
  -8   2   5      141.93      169.38     15.95 o 
  -7   2   5       85.93       86.02     12.97 o 
  -6   2   5      118.52       87.78     15.26 o 
  -5   2   5      103.50      113.07     12.22 o 
  -4   2   5        7.44      -12.41      8.47 o 
  -3   2   5     1196.38     1273.02     21.62 o 
  -2   2   5      507.88      613.67     14.10 o 
  -1   2   5      931.36     1041.96     15.06 o 
   0   2   5       68.07       82.44      6.21 o 
   1   2   5      748.11      807.95     15.28 o 
   2   2   5      339.25      364.19     11.53 o 
   3   2   5        6.15       -8.73      7.30 o 
   4   2   5       45.74       69.21      9.64 o 
   5   2   5       16.05        9.44      9.14 o 
   6   2   5      106.85       85.89     13.13 o 
   7   2   5      229.57      185.69     20.31 o 
   8   2   5        9.24       -1.42     19.19 o 
   9   2   5       16.35       26.06     21.22 o 
  10   2   5      123.27      109.18     24.20 o 
  11   2   5       15.19        9.63     22.47 o 
 -12   3   5       99.20      129.57     27.33 o 
 -11   3   5      139.95      109.81     24.82 o 
 -10   3   5      186.69      233.58     28.28 o 
  -9   3   5      579.86      602.64     31.07 o 
  -8   3   5     1859.93     1700.12     44.36 o 
  -7   3   5      867.44      864.88     28.16 o 
  -6   3   5      503.06      471.30     21.57 o 
  -5   3   5      779.39      774.20     28.83 o 
  -4   3   5     2175.21     2109.26     35.40 o 
  -3   3   5      580.80      577.15     18.03 o 
  -2   3   5     1977.57     1886.45     31.97 o 
  -1   3   5     1679.36     1675.81     38.63 o 
   0   3   5     2256.85     2304.32     57.00 o 
   1   3   5       32.32        5.31      9.69 o 
   2   3   5     1754.80     1821.00     28.67 o 
   3   3   5     1513.49     1468.12     27.90 o 
   4   3   5     1735.21     1727.87     33.17 o 
   5   3   5      769.76      778.50     22.34 o 
   6   3   5     2691.13     2633.34     43.90 o 
   7   3   5      939.00      934.48     41.02 o 
   8   3   5      538.20      532.96     30.99 o 
   9   3   5       93.06       78.94     26.11 o 
  10   3   5      480.40      464.35     38.59 o 
 -10   4   5       37.64       54.29     31.99 o 
  -9   4   5       13.80       -0.37     20.02 o 
  -8   4   5       10.43       12.14     19.17 o 
  -7   4   5       19.06        5.42     15.65 o 
  -6   4   5      323.10      363.24     25.36 o 
  -5   4   5      181.12      157.94     21.07 o 
  -4   4   5      257.61      250.63     19.98 o 
  -3   4   5      652.29      681.90     37.66 o 
  -2   4   5      350.56      334.38     27.03 o 
  -1   4   5      103.45       99.53     13.61 o 
   0   4   5      117.84      117.76     14.81 o 
   1   4   5       91.23      101.85     14.30 o 
   2   4   5       39.77       39.12     13.34 o 
   3   4   5      181.33      177.25     22.72 o 
   4   4   5        9.96        2.26     13.68 o 
   5   4   5      948.95      941.08     31.79 o 
   6   4   5        4.16       30.88     16.65 o 
   7   4   5       75.18       60.36     21.17 o 
   8   4   5       42.01       49.33     22.67 o 
   9   4   5       25.29       19.77     23.31 o 
  -9   5   5        2.64        2.83     31.70 o 
  -8   5   5      105.61       89.21     33.22 o 
  -7   5   5      521.22      614.64     52.60 o 
  -6   5   5      755.21      745.59     35.25 o 
  -5   5   5      234.96      257.62     25.93 o 
  -4   5   5      661.12      612.26     38.72 o 
  -3   5   5      216.63      205.74     25.53 o 
  -2   5   5        5.34        9.63     15.50 o 
  -1   5   5       10.80       13.53     15.88 o 
   0   5   5      514.50      510.87     28.64 o 
   1   5   5      508.48      506.01     31.13 o 
   2   5   5      140.54      158.33     24.57 o 
   3   5   5      147.08      111.23     23.46 o 
   4   5   5      282.55      239.39     28.21 o 
   5   5   5       65.44       52.31     19.52 o 
   6   5   5       14.12        3.49     22.76 o 
   7   5   5      365.28      389.24     44.06 o 
  -6   6   5        5.02      -33.63     40.06 o 
  -5   6   5        8.77       -7.26     23.85 o 
  -4   6   5       22.14       42.11     26.92 o 
  -3   6   5       64.59       50.18     28.42 o 
  -2   6   5        0.01       -6.08     21.36 o 
  -1   6   5        0.07        6.44     21.36 o 
   0   6   5       23.66       15.63     19.54 o 
   1   6   5      202.68      201.36     42.47 o 
   2   6   5       11.37       13.74     22.45 o 
   3   6   5      117.82      120.57     28.01 o 
   4   6   5        1.16       34.18     22.02 o 
   5   6   5       16.99       17.86     26.11 o 
 -13   0   6      452.43      519.47     57.13 o 
 -12   0   6        6.86       44.87     32.22 o 
 -11   0   6        4.88        2.88     26.90 o 
 -10   0   6        7.15       29.91     28.53 o 
  -9   0   6      568.03      482.13     42.29 o 
  -8   0   6      538.00      500.11     33.15 o 
  -7   0   6     4403.92     4463.85     64.09 o 
  -6   0   6     3758.77     3943.60     64.49 o 
  -5   0   6        3.61       -1.95      8.48 o 
  -4   0   6      734.24      752.35     22.09 o 
  -3   0   6     3337.91     3490.75     44.11 o 
  -2   0   6     2004.69     2132.48     29.77 o 
  -1   0   6       16.84       12.49      7.77 o 
   0   0   6       50.77       37.43     10.57 o 
   1   0   6      501.47      472.40     17.84 o 
   2   0   6       75.10      103.76     11.89 o 
   3   0   6      789.50     1119.50     25.52 o 
   4   0   6     4093.88     3952.11     47.27 o 
   5   0   6     1933.57     1822.81     28.55 o 
   6   0   6      768.69      842.32     38.74 o 
   7   0   6       91.38      126.70     23.83 o 
   8   0   6     1189.68     1130.42     49.07 o 
   9   0   6      741.96      672.00     43.40 o 
  10   0   6      810.74      779.19     52.28 o 
  11   0   6      290.97      350.77     42.08 o 
 -13   1   6       14.37      -18.26     30.91 o 
 -12   1   6       50.67       61.58     24.26 o 
 -11   1   6        0.13       -1.04     19.88 o 
 -10   1   6       87.34       79.35     21.80 o 
  -9   1   6      360.92      339.24     24.91 o 
  -8   1   6      218.38      239.47     24.41 o 
  -7   1   6       97.87       95.78     11.86 o 
  -6   1   6      225.78      306.52     21.13 o 
  -5   1   6        5.67       -2.42      7.33 o 
  -4   1   6      848.15      862.93     18.95 o 
  -3   1   6      549.18      657.13     16.46 o 
  -2   1   6       29.87       45.40      8.41 o 
  -1   1   6      744.23      741.51     10.74 o 
   0   1   6     2441.71     2465.46     21.66 o 
   1   1   6      403.32      413.32     12.29 o 
   2   1   6     1698.76     1726.64     21.44 o 
   3   1   6      162.81      130.57      9.23 o 
   4   1   6      156.19      157.04     11.23 o 
   5   1   6      269.74      253.61     13.23 o 
   6   1   6       45.42       47.46     15.03 o 
   7   1   6      148.81      192.40     20.35 o 
   8   1   6      142.36      121.91     18.45 o 
   9   1   6       47.01       47.45     17.49 o 
  10   1   6        1.08        1.21     17.43 o 
  11   1   6      309.73      309.67     31.39 o 
 -12   2   6      174.36      175.68     30.47 o 
 -11   2   6     2350.81     2297.13     83.69 o 
 -10   2   6     1316.52     1348.31     42.55 o 
  -9   2   6      114.98      152.36     18.27 o 
  -8   2   6       21.62       31.13     11.76 o 
  -7   2   6      180.69      166.90     15.14 o 
  -6   2   6     1741.83     1611.62     35.02 o 
  -5   2   6     2891.57     2753.11     40.19 o 
  -4   2   6     6798.73     6609.99     60.10 o 
  -3   2   6     7367.08     7530.40     64.07 o 
  -2   2   6       30.01       42.92      8.29 o 
  -1   2   6      357.89      362.39      9.78 o 
   0   2   6     3724.52     3849.94     30.22 o 
   1   2   6     5440.63     5287.77     40.75 o 
   2   2   6     2476.37     2298.63     26.68 o 
   3   2   6      729.00      706.59     16.99 o 
   4   2   6      490.51      537.97     16.62 o 
   5   2   6      572.90      636.97     18.69 o 
   6   2   6      421.07      438.81     21.18 o 
   7   2   6     4020.33     3889.98     66.22 o 
   8   2   6     1704.37     1584.00     45.62 o 
   9   2   6       95.46       79.37     24.81 o 
  10   2   6        7.74       23.40     20.95 o 
  11   2   6        7.27       12.21     22.54 o 
 -12   3   6       98.95      126.21     31.21 o 
 -11   3   6        1.42       10.86     24.23 o 
 -10   3   6      256.10      276.89     26.62 o 
  -9   3   6      279.36      294.11     25.48 o 
  -8   3   6      138.28      130.84     18.40 o 
  -7   3   6      702.75      685.71     28.39 o 
  -6   3   6     1887.18     1890.53     37.53 o 
  -5   3   6        0.28        4.11     11.21 o 
  -4   3   6     1260.42     1347.75     26.66 o 
  -3   3   6     3020.13     3017.18     37.76 o 
  -2   3   6      322.13      328.29     14.78 o 
  -1   3   6      246.62      240.18     13.61 o 
   0   3   6      663.48      716.15     23.19 o 
   1   3   6      437.26      433.72     18.37 o 
   2   3   6       91.71       82.73     10.04 o 
   3   3   6     1764.18     1775.17     29.11 o 
   4   3   6        2.25        0.06     10.21 o 
   5   3   6      684.61      718.06     22.18 o 
   6   3   6     2040.95     1979.67     38.95 o 
   7   3   6      255.23      231.03     24.03 o 
   8   3   6      237.46      279.62     29.77 o 
   9   3   6      474.98      435.23     51.24 o 
  10   3   6      147.60      159.94     31.03 o 
 -10   4   6       25.09       73.22     31.36 o 
  -9   4   6      184.58      220.04     29.83 o 
  -8   4   6     1479.71     1574.45     53.22 o 
  -7   4   6      687.71      762.36     33.59 o 
  -6   4   6      381.85      337.87     25.02 o 
  -5   4   6      263.52      291.04     20.50 o 
  -4   4   6       14.63       23.06     13.92 o 
  -3   4   6     1122.16     1057.38     30.23 o 
  -2   4   6     1816.33     1733.66     39.49 o 
  -1   4   6     2437.75     2381.44     45.08 o 
   0   4   6     1183.92     1199.45     33.86 o 
   1   4   6        2.31       -9.94     11.87 o 
   2   4   6      108.90      110.75     15.55 o 
   3   4   6      732.04      753.87     27.39 o 
   4   4   6     2251.10     2265.23     41.60 o 
   5   4   6     1514.98     1510.77     35.98 o 
   6   4   6        7.29       26.31     16.20 o 
   7   4   6       13.15       38.32     20.48 o 
   8   4   6       12.47       18.59     25.96 o 
   9   4   6      103.01      112.61     27.39 o 
  -9   5   6      280.40      287.81     43.28 o 
  -8   5   6        1.64       30.11     48.22 o 
  -7   5   6       36.68       59.61     24.46 o 
  -6   5   6      580.13      586.31     38.29 o 
  -5   5   6        5.17       17.94     20.08 o 
  -4   5   6      168.61      165.96     23.12 o 
  -3   5   6     1058.31      994.36     48.69 o 
  -2   5   6      209.76      224.44     32.32 o 
  -1   5   6      267.99      265.65     25.66 o 
   0   5   6     1228.11     1175.25     59.70 o 
   1   5   6       44.60       82.71     21.85 o 
   2   5   6       72.90       29.25     20.89 o 
   3   5   6      737.04      758.68     38.58 o 
   4   5   6       94.58       65.51     20.55 o 
   5   5   6       54.50       48.43     25.76 o 
   6   5   6      475.71      538.05     38.67 o 
   7   5   6      151.70       97.89     35.33 o 
  -6   6   6      301.41      316.44     37.84 o 
  -5   6   6      359.44      407.85     40.93 o 
  -4   6   6      397.58      421.81     37.43 o 
  -3   6   6       25.89       59.84     25.00 o 
  -2   6   6       42.91       -2.48     24.09 o 
  -1   6   6        2.72        8.50     25.50 o 
   0   6   6      236.83      268.07     27.53 o 
   1   6   6      772.76      767.01     79.38 o 
   2   6   6      762.51      795.17     43.53 o 
   3   6   6      107.80      142.00     32.65 o 
   4   6   6       50.75       94.46     27.07 o 
 -13   1   7      887.70      820.02     47.19 o 
 -12   1   7      212.26      242.38     30.38 o 
 -11   1   7      487.12      508.93     33.98 o 
 -10   1   7      286.10      270.90     30.09 o 
  -9   1   7     1178.48     1166.95     33.47 o 
  -8   1   7      912.46      882.66     26.13 o 
  -7   1   7      213.70      174.17     13.84 o 
  -6   1   7      189.83      170.98     12.70 o 
  -5   1   7      969.34      945.98     26.54 o 
  -4   1   7       48.74       66.27      8.87 o 
  -3   1   7     1221.64     1253.89     19.59 o 
  -2   1   7     2109.44     2040.95     25.17 o 
  -1   1   7     4674.35     4760.20     36.01 o 
   0   1   7     3427.66     3518.54     31.37 o 
   1   1   7     1370.42     1355.32     19.61 o 
   2   1   7     2867.75     2873.91     35.79 o 
   3   1   7     1791.05     1693.28     22.99 o 
   4   1   7      418.04      424.30     14.25 o 
   5   1   7      911.74      855.72     37.07 o 
   6   1   7      461.69      468.94     24.68 o 
   7   1   7      264.07      270.22     22.86 o 
   8   1   7      823.44      834.41     34.62 o 
   9   1   7      174.57      174.52     21.89 o 
  10   1   7      767.21      732.06     40.80 o 
  11   1   7      156.28      166.96     26.11 o 
 -12   2   7       83.13       76.99     42.88 o 
 -11   2   7       31.23        7.22     19.15 o 
 -10   2   7       10.81       -6.11     17.78 o 
  -9   2   7      159.45      160.25     18.85 o 
  -8   2   7      125.09      116.32     17.51 o 
  -7   2   7      177.91      202.68     16.67 o 
  -6   2   7      139.38      143.08     16.84 o 
  -5   2   7       12.37       -4.59     10.42 o 
  -4   2   7     4918.07     5049.51     50.28 o 
  -3   2   7        9.84        2.71      8.62 o 
  -2   2   7        4.12       -2.52      6.42 o 
  -1   2   7     1002.74     1128.00     16.33 o 
   0   2   7      251.71      270.42      8.84 o 
   1   2   7        1.80       -0.93      6.02 o 
   2   2   7      126.32      153.08      9.86 o 
   3   2   7       15.97       -8.12      8.10 o 
   4   2   7        0.23       -4.05      8.19 o 
   5   2   7     2687.13     2644.24     52.86 o 
   6   2   7      131.16      122.19     18.17 o 
   7   2   7        6.26      -15.92     16.44 o 
   8   2   7      200.17      212.43     23.72 o 
   9   2   7        1.05      -13.81     21.28 o 
  10   2   7        0.20        0.43     27.26 o 
  11   2   7       20.63        1.08     22.96 o 
 -12   3   7      262.09      279.66     60.30 o 
 -11   3   7      238.21      230.81     31.62 o 
 -10   3   7      808.98      850.34     63.22 o 
  -9   3   7      252.89      279.85     24.90 o 
  -8   3   7      394.79      398.51     23.02 o 
  -7   3   7      290.42      305.52     20.22 o 
  -6   3   7     2946.17     2956.64     46.58 o 
  -5   3   7      486.37      450.02     18.54 o 
  -4   3   7     2290.35     2242.25     31.98 o 
  -3   3   7     2937.55     2915.24     35.09 o 
  -2   3   7     2107.85     2067.74     31.81 o 
  -1   3   7      874.29      823.71     21.16 o 
   0   3   7     1243.26     1213.14     24.09 o 
   1   3   7      949.43      952.81     23.60 o 
   2   3   7      602.71      538.01     16.93 o 
   3   3   7      131.20      126.74     12.43 o 
   4   3   7     1279.53     1242.21     27.26 o 
   5   3   7     1284.82     1237.49     28.75 o 
   6   3   7      148.32      141.91     17.07 o 
   7   3   7      549.73      549.33     30.50 o 
   8   3   7      211.95      207.03     28.84 o 
   9   3   7      266.51      278.60     38.58 o 
  10   3   7      125.07      116.10     36.64 o 
 -10   4   7       57.05       38.84     30.22 o 
  -9   4   7       10.32        2.67     23.70 o 
  -8   4   7        4.56        7.74     19.31 o 
  -7   4   7       21.37        8.56     20.89 o 
  -6   4   7       48.56       52.58     17.95 o 
  -5   4   7       88.26      108.81     16.52 o 
  -4   4   7        1.15      -18.10     12.15 o 
  -3   4   7      503.16      509.81     23.25 o 
  -2   4   7       44.00       26.04     12.06 o 
  -1   4   7      376.80      410.71     21.12 o 
   0   4   7       30.26       27.39     12.38 o 
   1   4   7       32.70       15.79     10.21 o 
   2   4   7      177.28      173.98     16.33 o 
   3   4   7        1.04        7.87     12.90 o 
   4   4   7      139.64      104.35     16.37 o 
   5   4   7      482.14      534.74     27.33 o 
   6   4   7        6.63       10.25     16.59 o 
   7   4   7      196.28      182.13     25.73 o 
   8   4   7        2.43        3.06     24.60 o 
  -9   5   7      109.81      168.40     39.99 o 
  -8   5   7      102.72      151.07     35.10 o 
  -7   5   7      231.38      265.13     32.99 o 
  -6   5   7      395.20      457.82     36.36 o 
  -5   5   7      340.73      340.29     32.36 o 
  -4   5   7       86.83      137.70     32.71 o 
  -3   5   7      295.16      346.13     30.54 o 
  -2   5   7      107.25      114.93     18.26 o 
  -1   5   7      134.85      126.86     18.37 o 
   0   5   7      128.57      165.11     23.03 o 
   1   5   7      521.82      513.64     29.36 o 
   2   5   7      312.92      389.08     27.67 o 
   3   5   7       71.30       46.31     23.21 o 
   4   5   7       25.95       31.37     21.97 o 
   5   5   7      282.93      290.37     31.57 o 
   6   5   7      122.71      156.32     29.62 o 
   7   5   7      314.66      378.97     44.47 o 
  -6   6   7       16.23       41.84     27.55 o 
  -5   6   7       20.24      -34.63     23.09 o 
  -4   6   7        2.24       24.75     25.52 o 
  -3   6   7        5.56       26.82     42.32 o 
  -2   6   7      224.14      187.58     37.33 o 
  -1   6   7        6.25       58.15     24.01 o 
   0   6   7       28.09       -9.06     26.85 o 
   1   6   7       82.19       93.44     32.02 o 
   2   6   7       81.05      127.79     32.95 o 
   3   6   7       12.97        6.11     22.29 o 
   4   6   7       11.28       -1.63     24.96 o 
 -13   0   8       15.97      -12.45     62.38 o 
 -12   0   8      269.92      307.34     44.77 o 
 -11   0   8        2.20       12.56     33.16 o 
 -10   0   8      342.68      321.97     92.83 o 
  -9   0   8     1004.99     1012.93     35.21 o 
  -8   0   8     3196.39     3160.44     67.33 o 
  -7   0   8      121.79       99.82     22.56 o 
  -6   0   8       63.32       99.65     14.97 o 
  -5   0   8      222.36      255.92     20.09 o 
  -4   0   8       38.18       45.84     10.47 o 
  -3   0   8     9240.54     9473.77     94.77 o 
  -2   0   8     6274.26     6392.40     75.09 o 
  -1   0   8     1054.59     1120.03     22.53 o 
   0   0   8      502.50      534.81     20.79 o 
   1   0   8      502.60      561.98     21.43 o 
   2   0   8     2148.24     2182.19     39.43 o 
   3   0   8     2156.83     2040.22     38.52 o 
   4   0   8     2571.96     2484.93     57.79 o 
   5   0   8     2042.17     1969.32     34.52 o 
   6   0   8        9.84       11.40     19.85 o 
   7   0   8       17.23       -5.50     19.45 o 
   8   0   8      754.31      701.40     58.36 o 
   9   0   8     1510.89     1448.24     61.30 o 
  10   0   8     2046.97     1952.66    116.16 o 
  11   0   8      354.15      386.99     70.42 o 
 -13   1   8      124.84      211.05     38.01 o 
 -12   1   8      498.17      431.99     35.08 o 
 -11   1   8        0.16       34.41     21.44 o 
 -10   1   8      796.29      835.44     37.93 o 
  -9   1   8      387.27      445.12     20.91 o 
  -8   1   8        0.97       -6.38     11.35 o 
  -7   1   8      376.00      352.89     15.68 o 
  -6   1   8      380.10      410.24     20.88 o 
  -5   1   8        8.52       10.57      8.67 o 
  -4   1   8      206.23      189.85     11.75 o 
  -3   1   8      918.00      976.64     20.72 o 
  -2   1   8      596.93      568.89     20.47 o 
  -1   1   8     5505.79     5655.91     42.09 o 
   0   1   8     2418.95     2442.77     26.71 o 
   1   1   8        0.55        7.95      5.80 o 
   2   1   8      386.48      343.26     14.36 o 
   3   1   8      610.61      673.72     16.34 o 
   4   1   8      445.82      467.93     15.75 o 
   5   1   8     1017.77      999.07     24.39 o 
   6   1   8     1543.13     1482.35     47.81 o 
   7   1   8        5.13       -4.68     15.55 o 
   8   1   8      695.39      709.66     30.81 o 
   9   1   8      414.44      450.53     28.65 o 
  10   1   8        0.06       22.65     19.57 o 
  11   1   8      124.44      145.49     25.94 o 
 -12   2   8      665.00      730.65     51.28 o 
 -11   2   8     1221.59     1245.27     49.94 o 
 -10   2   8     1112.93     1063.17     38.59 o 
  -9   2   8      228.23      216.16     20.03 o 
  -8   2   8        2.35       14.01     12.21 o 
  -7   2   8      443.46      422.46     19.87 o 
  -6   2   8     4510.94     4515.16     57.23 o 
  -5   2   8     7171.25     7203.12     66.95 o 
  -4   2   8      748.51      709.54     23.23 o 
  -3   2   8      320.11      347.79     23.88 o 
  -2   2   8      132.03      165.75      9.55 o 
  -1   2   8        3.87       -2.38      5.58 o 
   0   2   8     3256.24     3147.61     29.58 o 
   1   2   8     7868.09     7997.85     57.50 o 
   2   2   8     4546.20     4699.78     41.39 o 
   3   2   8       85.99       89.31     10.67 o 
   4   2   8       46.42       44.44     10.36 o 
   5   2   8      719.22      740.46     25.84 o 
   6   2   8     1074.40     1042.52     44.42 o 
   7   2   8      432.38      506.15     28.94 o 
   8   2   8      845.45      851.01     36.87 o 
   9   2   8       22.84       17.75     20.11 o 
  10   2   8       45.13       54.18     23.56 o 
 -12   3   8      129.79      136.38     31.85 o 
 -11   3   8        8.87       -0.56     23.43 o 
 -10   3   8       74.54      106.03     25.58 o 
  -9   3   8      107.86      119.66     22.40 o 
  -8   3   8       24.21       11.78     19.79 o 
  -7   3   8       72.18       63.69     14.23 o 
  -6   3   8      797.54      871.53     25.52 o 
  -5   3   8       12.56       17.88     10.89 o 
  -4   3   8      684.22      689.78     25.93 o 
  -3   3   8      410.26      398.45     17.28 o 
  -2   3   8      416.06      449.60     15.92 o 
  -1   3   8     1071.22     1059.99     25.24 o 
   0   3   8      485.09      505.80     17.18 o 
   1   3   8       78.92       55.30     11.51 o 
   2   3   8      180.68      177.27     13.98 o 
   3   3   8      694.17      681.19     20.57 o 
   4   3   8        4.42       14.57     10.44 o 
   5   3   8     1008.94     1027.99     26.55 o 
   6   3   8      673.38      761.97     29.95 o 
   7   3   8        1.45      -33.90     22.60 o 
   8   3   8      267.59      292.67     46.25 o 
   9   3   8       84.22       97.87     33.60 o 
 -10   4   8      179.58      256.03     50.62 o 
  -9   4   8     1070.25     1105.21     48.69 o 
  -8   4   8     1302.00     1330.58     50.84 o 
  -7   4   8      714.06      814.00     40.38 o 
  -6   4   8       28.61       25.82     17.00 o 
  -5   4   8       20.09       41.15     17.58 o 
  -4   4   8       34.28       16.68     16.25 o 
  -3   4   8      537.37      554.36     29.57 o 
  -2   4   8     2536.68     2525.99     40.80 o 
  -1   4   8     1184.48     1129.58     28.21 o 
   0   4   8       70.42       66.02     13.67 o 
   1   4   8       97.22       99.69     14.41 o 
   2   4   8      173.51      172.35     18.06 o 
   3   4   8     1565.92     1537.99     34.70 o 
   4   4   8     1235.61     1260.03     33.59 o 
   5   4   8     1656.07     1681.84     49.74 o 
   6   4   8      262.33      231.95     22.79 o 
   7   4   8        4.07       27.43     21.10 o 
   8   4   8       30.35       55.11     27.16 o 
  -8   5   8      197.27      146.38     30.50 o 
  -7   5   8      472.89      523.59     38.89 o 
  -6   5   8        4.17       46.88     24.06 o 
  -5   5   8        0.01       21.24     35.84 o 
  -4   5   8       86.67       57.56     22.48 o 
  -3   5   8       13.22       -0.64     19.39 o 
  -2   5   8       25.54        1.08     19.65 o 
  -1   5   8        8.55        3.41     19.14 o 
   0   5   8       36.88       67.84     21.12 o 
   1   5   8      180.93       91.56     35.02 o 
   2   5   8      720.32      722.40     34.81 o 
   3   5   8       15.46       41.81     18.98 o 
   4   5   8      109.23      116.79     22.93 o 
   5   5   8      305.68      347.69     38.55 o 
   6   5   8       55.30       73.42     27.45 o 
  -5   6   8      551.04      571.47     42.74 o 
  -4   6   8      246.48      184.37     32.78 o 
  -3   6   8       46.17       23.63     24.60 o 
  -2   6   8       40.84       33.29     24.40 o 
  -1   6   8      412.96      467.33     38.08 o 
   0   6   8      494.41      474.55     45.58 o 
   1   6   8      174.38      223.32     37.09 o 
   2   6   8      251.39      262.49     42.70 o 
   3   6   8       54.13       25.48     28.54 o 
 -13   1   9      209.30      271.48     39.92 o 
 -12   1   9      358.36      404.80     46.42 o 
 -11   1   9       56.78       70.46     22.06 o 
 -10   1   9       77.03       97.28     21.61 o 
  -9   1   9      436.94      428.86     19.38 o 
  -8   1   9     2710.59     2744.19     63.01 o 
  -7   1   9     1098.31     1083.37     27.78 o 
  -6   1   9     1135.15     1088.26     24.22 o 
  -5   1   9      915.98      870.47     26.13 o 
  -4   1   9     1213.53     1169.69     20.90 o 
  -3   1   9        4.73        4.10      7.59 o 
  -2   1   9     2686.96     2884.23     37.42 o 
  -1   1   9     1981.79     2000.34     23.42 o 
   0   1   9     2048.77     1978.90     24.77 o 
   1   1   9      126.51      182.79      9.57 o 
   2   1   9      653.90      565.75     15.19 o 
   3   1   9     1894.24     1886.96     26.88 o 
   4   1   9     2846.85     2949.28     40.05 o 
   5   1   9     1589.55     1601.15     31.22 o 
   6   1   9     2715.65     2626.80     53.47 o 
   7   1   9      425.34      441.25     28.20 o 
   8   1   9      180.75      242.29     23.27 o 
   9   1   9       34.88       26.99     18.78 o 
  10   1   9      314.29      332.98     29.39 o 
 -12   2   9       16.18       -4.83     27.64 o 
 -11   2   9      106.64      122.88     26.55 o 
 -10   2   9        4.48      -14.71     19.20 o 
  -9   2   9       17.25        3.00     14.94 o 
  -8   2   9      602.36      599.44     31.46 o 
  -7   2   9      121.05      132.98     16.69 o 
  -6   2   9       15.78        9.41     10.80 o 
  -5   2   9     2452.76     2475.41     38.04 o 
  -4   2   9     1024.74     1051.17     22.30 o 
  -3   2   9       15.32       28.54      7.34 o 
  -2   2   9        1.47        4.74      6.92 o 
  -1   2   9       15.58       20.22      6.55 o 
   0   2   9       54.30       59.88      7.33 o 
   1   2   9       61.45       66.86      8.32 o 
   2   2   9       18.12       14.09      8.28 o 
   3   2   9       13.63       19.00      8.74 o 
   4   2   9       57.64       28.21     13.27 o 
   5   2   9      232.76      234.86     18.42 o 
   6   2   9      677.76      691.47     46.51 o 
   7   2   9       52.68       47.17     19.14 o 
   8   2   9      133.48      122.57     23.26 o 
   9   2   9        0.45      -14.18     19.43 o 
  10   2   9       30.04       30.84     23.00 o 
 -12   3   9      339.67      414.63     47.06 o 
 -11   3   9      385.72      461.92     38.49 o 
 -10   3   9      135.77      177.54     28.64 o 
  -9   3   9      298.87      311.72     28.83 o 
  -8   3   9      487.84      480.61     25.30 o 
  -7   3   9      268.53      259.87     20.07 o 
  -6   3   9      122.72      157.55     20.95 o 
  -5   3   9     5659.25     5501.96     62.25 o 
  -4   3   9      875.43      858.11     23.92 o 
  -3   3   9     1089.19     1080.89     25.76 o 
  -2   3   9      276.10      273.47     17.06 o 
  -1   3   9      998.63      991.02     24.92 o 
   0   3   9      349.76      362.35     15.45 o 
   1   3   9     1010.82      968.78     24.92 o 
   2   3   9     1168.87     1129.61     27.72 o 
   3   3   9     2519.59     2650.75     45.84 o 
   4   3   9      333.59      320.38     21.78 o 
   5   3   9      214.49      218.61     20.29 o 
   6   3   9      128.04      133.77     24.56 o 
   7   3   9      247.67      188.59     28.20 o 
   8   3   9      141.09      127.05     32.95 o 
   9   3   9      435.53      461.61     45.85 o 
 -10   4   9        0.04        0.84     30.37 o 
  -9   4   9        0.07      -39.07     26.52 o 
  -8   4   9        2.05      -16.37     21.81 o 
  -7   4   9       63.84       61.97     21.09 o 
  -6   4   9       27.70       18.40     17.26 o 
  -5   4   9      108.12       96.41     19.92 o 
  -4   4   9      250.22      270.96     23.38 o 
  -3   4   9      191.83      183.95     20.53 o 
  -2   4   9      167.37      152.87     20.23 o 
  -1   4   9       24.95       24.31     12.22 o 
   0   4   9       80.00       67.79     13.93 o 
   1   4   9        9.87      -13.33     12.40 o 
   2   4   9       69.34       77.65     15.66 o 
   3   4   9      441.41      421.68     21.82 o 
   4   4   9      234.54      258.24     20.13 o 
   5   4   9        1.19        4.99     18.09 o 
   6   4   9       38.10       34.97     24.15 o 
   7   4   9       13.63       12.93     21.57 o 
   8   4   9        3.19      -28.43     24.85 o 
  -8   5   9       43.36       33.42     27.99 o 
  -7   5   9       44.22       56.49     26.43 o 
  -6   5   9       58.56       47.35     24.94 o 
  -5   5   9      182.51      239.07     48.45 o 
  -4   5   9      348.27      375.40     32.55 o 
  -3   5   9      644.79      643.07     39.45 o 
  -2   5   9      626.22      620.24     44.12 o 
  -1   5   9      309.00      340.60     27.03 o 
   0   5   9      607.60      593.27     35.30 o 
   1   5   9      453.25      516.84     33.97 o 
   2   5   9      424.45      459.15     28.92 o 
   3   5   9      231.80      243.67     21.05 o 
   4   5   9      147.54      161.23     22.19 o 
   5   5   9      200.45      154.06     49.29 o 
   6   5   9      288.49      345.14     43.22 o 
  -5   6   9        0.16       21.42     27.14 o 
  -4   6   9       58.44       32.29     26.73 o 
  -3   6   9       12.43       -1.69     24.44 o 
  -2   6   9       51.77       44.48     24.74 o 
  -1   6   9      116.06      130.90     28.91 o 
   0   6   9        4.52       -9.52     47.99 o 
   1   6   9        0.29       -2.97     28.04 o 
   2   6   9        1.66       -2.22     29.54 o 
 -13   0  10      268.96      154.49     63.72 o 
 -12   0  10       97.43       65.52     34.19 o 
 -11   0  10       56.07        3.03     65.66 o 
 -10   0  10     1269.56     1299.21     63.91 o 
  -9   0  10      407.46      383.84     41.05 o 
  -8   0  10       27.47       10.70     19.23 o 
  -7   0  10       83.19       75.96     18.73 o 
  -6   0  10       36.05       46.96     14.85 o 
  -5   0  10      693.66      747.63     26.55 o 
  -4   0  10     3326.64     3324.17     49.51 o 
  -3   0  10     6601.42     6579.97     66.43 o 
  -2   0  10    12004.65    12475.67    126.54 o 
  -1   0  10     1042.19     1060.31     24.73 o 
   0   0  10      645.93      702.60     25.74 o 
   1   0  10     2846.30     3003.78     51.29 o 
   2   0  10     1154.30     1046.13     37.92 o 
   3   0  10     3383.51     3271.08     55.05 o 
   4   0  10     1271.78     1130.12     29.76 o 
   5   0  10      669.04      614.65     35.76 o 
   6   0  10      561.44      637.97     53.50 o 
   7   0  10       22.27       61.06     25.10 o 
   8   0  10     1111.43     1121.91     54.51 o 
   9   0  10     1563.64     1636.77     66.86 o 
  10   0  10      295.19      321.62     41.58 o 
 -13   1  10      293.72      310.24     66.62 o 
 -12   1  10        0.10      -14.66     25.05 o 
 -11   1  10       19.33       10.66     25.34 o 
 -10   1  10        6.63       10.89     20.24 o 
  -9   1  10        1.11       -2.70     11.36 o 
  -8   1  10      672.64      749.07     23.65 o 
  -7   1  10     1177.11     1224.76     27.03 o 
  -6   1  10        0.88       31.75     10.66 o 
  -5   1  10      643.91      642.42     22.83 o 
  -4   1  10      600.58      604.55     20.85 o 
  -3   1  10      460.80      542.70     23.96 o 
  -2   1  10      564.09      564.94     17.43 o 
  -1   1  10      308.25      296.45     12.55 o 
   0   1  10      477.36      489.26     14.61 o 
   1   1  10       40.98       39.17      7.86 o 
   2   1  10      310.49      293.42     12.96 o 
   3   1  10      291.34      315.75     14.13 o 
   4   1  10     1352.04     1287.50     26.96 o 
   5   1  10      641.96      650.61     22.05 o 
   6   1  10      165.47      151.52     22.35 o 
   7   1  10      602.97      587.58     37.70 o 
   8   1  10      295.65      270.68     24.29 o 
   9   1  10      103.01      113.87     22.03 o 
  10   1  10       91.84       65.83     28.45 o 
 -12   2  10      861.11      766.93     45.06 o 
 -11   2  10      865.23      768.16     51.02 o 
 -10   2  10      331.08      360.26     31.04 o 
  -9   2  10       30.16       10.19     15.81 o 
  -8   2  10      287.53      272.11     20.29 o 
  -7   2  10     1305.53     1310.88     33.48 o 
  -6   2  10     1833.71     1792.24     36.76 o 
  -5   2  10     1890.67     1889.18     40.87 o 
  -4   2  10     1284.97     1249.70     32.61 o 
  -3   2  10        3.20       -2.72      8.66 o 
  -2   2  10      116.83      115.50     11.43 o 
  -1   2  10     1067.47     1051.14     17.25 o 
   0   2  10     3858.82     3700.06     37.26 o 
   1   2  10     1952.86     1842.16     26.62 o 
   2   2  10      197.16      184.61     12.12 o 
   3   2  10       16.16        7.37      8.42 o 
   4   2  10       16.82       11.52      9.22 o 
   5   2  10       83.25      112.22     16.09 o 
   6   2  10     1569.70     1591.55     43.69 o 
   7   2  10     1118.81     1086.76     39.61 o 
   8   2  10      253.80      262.60     27.56 o 
   9   2  10       18.47       13.21     21.34 o 
 -11   3  10      210.80      242.48     39.10 o 
 -10   3  10      454.14      536.58     38.14 o 
  -9   3  10      128.90      150.04     25.16 o 
  -8   3  10       66.09       78.73     20.87 o 
  -7   3  10      466.35      526.63     28.12 o 
  -6   3  10      995.85      921.32     31.93 o 
  -5   3  10      154.17      163.25     19.74 o 
  -4   3  10      297.10      352.73     21.13 o 
  -3   3  10       58.13       51.72     17.29 o 
  -2   3  10      285.15      289.30     21.46 o 
  -1   3  10      719.05      653.56     27.40 o 
   0   3  10        6.54       -1.92      9.65 o 
   1   3  10      288.82      268.35     15.07 o 
   2   3  10      562.30      527.86     21.06 o 
   3   3  10       45.32       52.68     12.97 o 
   4   3  10        3.39      -10.26     12.63 o 
   5   3  10      698.56      693.13     31.72 o 
   6   3  10      164.32      151.19     26.73 o 
   7   3  10       21.03      -13.53     20.70 o 
   8   3  10      378.29      441.67     38.36 o 
   9   3  10       25.04       51.77     31.84 o 
 -10   4  10      206.46      174.88     32.31 o 
  -9   4  10     1339.20     1334.73     62.03 o 
  -8   4  10     1539.56     1578.42     48.67 o 
  -7   4  10      327.76      280.52     36.05 o 
  -6   4  10       78.20       50.77     22.53 o 
  -5   4  10       57.68       49.26     18.50 o 
  -4   4  10      874.32      887.72     39.65 o 
  -3   4  10     2316.71     2187.11     55.80 o 
  -2   4  10      984.35     1000.17     52.57 o 
  -1   4  10      431.28      437.32     33.35 o 
   0   4  10       81.30       59.41     18.13 o 
   1   4  10      100.51       68.78     16.96 o 
   2   4  10      418.79      442.98     29.87 o 
   3   4  10     2822.19     2754.88     52.03 o 
   4   4  10     1985.40     1953.60     41.42 o 
   5   4  10      310.27      284.10     24.07 o 
   6   4  10        6.51       -3.84     19.92 o 
   7   4  10       55.00       68.90     27.41 o 
  -8   5  10       11.33       26.37     27.92 o 
  -7   5  10      412.33      479.61     39.54 o 
  -6   5  10       40.47       61.35     21.08 o 
  -5   5  10      365.26      387.17     29.98 o 
  -4   5  10       70.78       72.63     20.70 o 
  -3   5  10       93.31       62.87     21.09 o 
  -2   5  10      139.44      121.10     33.94 o 
  -1   5  10      749.55      749.33     35.07 o 
   0   5  10       30.87       50.79     27.75 o 
   1   5  10        7.99      -24.40     18.77 o 
   2   5  10      557.34      566.28     32.16 o 
   3   5  10      253.69      234.84     26.09 o 
   4   5  10      141.68      188.33     28.87 o 
   5   5  10       22.72       12.65     23.98 o 
  -4   6  10       46.62       41.11     27.99 o 
  -3   6  10       85.51       72.14     26.98 o 
  -2   6  10        5.84      -35.57     23.71 o 
  -1   6  10      588.07      561.24     48.46 o 
   0   6  10     1172.83     1140.83     76.30 o 
   1   6  10      720.60      764.32     54.50 o 
   2   6  10       24.65       23.65     28.85 o 
 -13   1  11       52.17        4.27     40.72 o 
 -12   1  11      581.71      664.40     47.58 o 
 -11   1  11      323.44      335.64     37.31 o 
 -10   1  11      700.48      768.27     34.99 o 
  -9   1  11      138.94      173.13     16.76 o 
  -8   1  11     1117.97     1158.53     31.88 o 
  -7   1  11     1053.63     1075.82     30.19 o 
  -6   1  11      533.95      508.78     18.52 o 
  -5   1  11     1405.32     1324.61     23.97 o 
  -4   1  11     2745.55     2824.84     36.14 o 
  -3   1  11      530.48      528.08     16.55 o 
  -2   1  11      663.17      664.88     17.81 o 
  -1   1  11      908.00      896.66     16.40 o 
   0   1  11     2323.18     2321.70     27.69 o 
   1   1  11     1473.91     1475.45     23.11 o 
   2   1  11      501.08      508.49     16.39 o 
   3   1  11     2080.33     2154.69     32.77 o 
   4   1  11      667.60      724.24     19.47 o 
   5   1  11      192.24      227.03     21.23 o 
   6   1  11      399.03      390.90     26.66 o 
   7   1  11     1060.31     1062.75     55.58 o 
   8   1  11      404.87      442.95     28.71 o 
   9   1  11      375.73      403.43     38.97 o 
  10   1  11      159.60      148.83     26.33 o 
 -12   2  11        7.18       19.30     25.23 o 
 -11   2  11       80.73       83.31     25.77 o 
 -10   2  11       26.04       33.82     31.29 o 
  -9   2  11        1.38       12.77     16.60 o 
  -8   2  11       16.71       18.68     15.01 o 
  -7   2  11       50.07       53.63     15.13 o 
  -6   2  11     1526.07     1471.56     40.50 o 
  -5   2  11        1.95      -11.75     12.04 o 
  -4   2  11       82.96       82.67     11.54 o 
  -3   2  11      124.13      144.56     12.34 o 
  -2   2  11      169.14      175.72     12.43 o 
  -1   2  11        1.13       11.16      7.80 o 
   0   2  11       78.64       77.70      9.32 o 
   1   2  11       27.74       37.17      9.14 o 
   2   2  11      648.35      635.08     21.35 o 
   3   2  11      631.64      664.91     22.59 o 
   4   2  11        0.13       17.89      8.96 o 
   5   2  11      171.84      157.94     18.43 o 
   6   2  11        4.07        7.22     18.81 o 
   7   2  11       41.27       20.88     18.66 o 
   8   2  11        0.71       15.04     20.07 o 
   9   2  11        4.05       23.99     21.92 o 
 -11   3  11      407.99      460.58     44.24 o 
 -10   3  11      230.43      251.55     35.42 o 
  -9   3  11      510.05      513.04     32.25 o 
  -8   3  11      145.76      144.19     22.00 o 
  -7   3  11     2045.73     2078.05     49.91 o 
  -6   3  11       33.01       37.48     15.82 o 
  -5   3  11       69.68       47.11     15.27 o 
  -4   3  11      233.09      259.98     19.53 o 
  -3   3  11      354.92      301.51     23.81 o 
  -2   3  11      716.93      730.86     26.51 o 
  -1   3  11     1610.60     1606.74     36.69 o 
   0   3  11     1561.27     1665.94     32.70 o 
   1   3  11      923.62      966.47     24.40 o 
   2   3  11       10.75        6.46     11.97 o 
   3   3  11      102.83      103.39     15.71 o 
   4   3  11     1435.55     1461.91     37.90 o 
   5   3  11        9.13       31.54     17.92 o 
   6   3  11      294.80      313.31     31.59 o 
   7   3  11       64.21       58.59     48.90 o 
   8   3  11       96.05       67.81     28.17 o 
 -10   4  11        2.82       -5.92     30.60 o 
  -9   4  11       45.17       50.61     42.86 o 
  -8   4  11       94.98       85.98     23.16 o 
  -7   4  11       10.87       33.66     22.66 o 
  -6   4  11      139.15      120.07     22.31 o 
  -5   4  11       27.73       24.61     18.59 o 
  -4   4  11        5.33      -13.88     15.14 o 
  -3   4  11       83.53      103.14     19.70 o 
  -2   4  11      235.83      233.43     23.26 o 
  -1   4  11       43.23       -2.99     18.93 o 
   0   4  11      107.69       74.19     19.11 o 
   1   4  11       12.71       -6.22     17.57 o 
   2   4  11        0.01       -4.23     21.65 o 
   3   4  11       84.49       82.81     17.72 o 
   4   4  11       16.61        6.51     15.51 o 
   5   4  11       13.94       36.33     18.58 o 
   6   4  11       89.29       75.77     35.51 o 
   7   4  11      135.90      183.29     32.67 o 
  -8   5  11       53.20       73.39     29.27 o 
  -7   5  11      167.78      129.13     26.31 o 
  -6   5  11      147.15      129.34     25.72 o 
  -5   5  11      376.80      451.75     46.77 o 
  -4   5  11      798.74      769.72     37.21 o 
  -3   5  11      750.67      729.91     35.96 o 
  -2   5  11      515.55      488.59     31.30 o 
  -1   5  11      236.91      212.27     28.94 o 
   0   5  11      192.93      194.39     28.13 o 
   1   5  11      647.78      641.41     45.63 o 
   2   5  11      683.50      653.90     35.24 o 
   3   5  11      814.02      840.21     42.75 o 
   4   5  11      458.70      519.44     38.38 o 
   5   5  11      213.06      220.47     33.37 o 
  -3   6  11       34.73       33.23     26.60 o 
  -2   6  11       18.56       50.30     26.72 o 
  -1   6  11        2.89       -8.93     40.83 o 
   0   6  11       41.24       46.84     55.15 o 
 -13   0  12       37.33      -47.62     51.77 o 
 -12   0  12       31.42       49.59     51.53 o 
 -11   0  12      195.00      300.82     66.05 o 
 -10   0  12     2594.01     2641.71    103.13 o 
  -9   0  12     3490.19     3646.03     97.90 o 
  -8   0  12     1101.13     1122.88     42.81 o 
  -7   0  12       16.37       24.52     17.95 o 
  -6   0  12      113.43      136.18     21.08 o 
  -5   0  12       10.43      -10.72     12.65 o 
  -4   0  12     6174.68     6260.61     67.44 o 
  -3   0  12     6873.80     6876.35     83.39 o 
  -2   0  12     2256.55     2279.83     42.13 o 
  -1   0  12       67.73       96.81     13.16 o 
   0   0  12      312.33      350.44     18.28 o 
   1   0  12     1859.41     1756.01     42.47 o 
   2   0  12     9530.02     9536.58    114.94 o 
   3   0  12     7750.13     7747.22     99.89 o 
   4   0  12     4336.05     4111.79     60.53 o 
   5   0  12       16.42       36.63     32.07 o 
   6   0  12      464.85      454.30     37.41 o 
   7   0  12        4.84       12.37     24.63 o 
   8   0  12      339.49      439.93     40.99 o 
   9   0  12     1693.77     1871.86     75.18 o 
 -12   1  12        1.05       -2.82     33.84 o 
 -11   1  12      333.05      388.63     37.75 o 
 -10   1  12      224.51      248.74     27.10 o 
  -9   1  12      510.67      502.96     22.81 o 
  -8   1  12     1315.52     1320.58     34.33 o 
  -7   1  12     1055.41     1084.70     30.55 o 
  -6   1  12       18.04       12.09     12.75 o 
  -5   1  12      848.43      870.38     24.18 o 
  -4   1  12      332.42      341.39     15.42 o 
  -3   1  12       64.45       91.67     10.94 o 
  -2   1  12      959.80      955.24     24.24 o 
  -1   1  12      523.66      531.09     14.31 o 
   0   1  12      527.64      557.13     21.66 o 
   1   1  12     1153.57     1104.39     21.84 o 
   2   1  12      404.64      386.73     15.81 o 
   3   1  12        2.70       11.62      9.19 o 
   4   1  12      780.53      747.00     20.78 o 
   5   1  12      187.17      192.67     21.43 o 
   6   1  12        2.98      -19.16     16.61 o 
   7   1  12      684.52      674.08     31.49 o 
   8   1  12      249.06      271.82     26.10 o 
   9   1  12       45.72       85.48     25.86 o 
 -12   2  12      407.48      420.00     37.82 o 
 -11   2  12      119.85      116.62     27.40 o 
 -10   2  12      232.73      224.39     28.62 o 
  -9   2  12      109.75      132.54     19.37 o 
  -8   2  12        2.88       -2.45     15.12 o 
  -7   2  12     2023.05     2073.46     42.32 o 
  -6   2  12     2782.52     2679.19     47.19 o 
  -5   2  12      405.12      368.08     19.27 o 
  -4   2  12       94.82       92.45     12.21 o 
  -3   2  12        4.79       -6.31      9.49 o 
  -2   2  12      625.93      643.10     19.78 o 
  -1   2  12     1173.65     1112.31     25.32 o 
   0   2  12     1364.25     1276.19     22.27 o 
   1   2  12     2846.12     2830.20     35.50 o 
   2   2  12        6.59       -1.68      9.75 o 
   3   2  12      243.62      275.21     18.73 o 
   4   2  12      272.67      261.98     18.47 o 
   5   2  12     1911.93     1995.44     68.32 o 
   6   2  12     1460.86     1507.76     45.38 o 
   7   2  12      459.93      532.74     32.76 o 
   8   2  12       18.95      -17.49     20.34 o 
   9   2  12        4.48       -9.41     20.25 o 
 -11   3  12       96.56      161.39     36.27 o 
 -10   3  12       63.81       59.20     30.47 o 
  -9   3  12       79.83       80.54     23.06 o 
  -8   3  12      253.11      267.75     28.02 o 
  -7   3  12      109.09      101.64     18.83 o 
  -6   3  12      173.50      165.68     19.70 o 
  -5   3  12       44.55       14.33     15.34 o 
  -4   3  12      654.37      631.08     27.74 o 
  -3   3  12        5.14       -8.84     12.95 o 
  -2   3  12      606.92      556.83     27.20 o 
  -1   3  12      828.65      852.07     44.67 o 
   0   3  12        6.98        3.71     13.86 o 
   1   3  12      189.29      197.29     19.71 o 
   2   3  12      140.77      135.43     16.08 o 
   3   3  12       37.76       33.35     15.33 o 
   4   3  12        7.95       31.19     16.14 o 
   5   3  12        0.46       -8.54     21.24 o 
   6   3  12       36.70        2.82     21.93 o 
   7   3  12      349.87      388.77     36.63 o 
   8   3  12      208.45      210.45     33.60 o 
 -10   4  12      311.95      270.38     43.37 o 
  -9   4  12      423.22      423.33     33.40 o 
  -8   4  12       88.09       72.21     23.09 o 
  -7   4  12      533.47      504.63     38.91 o 
  -6   4  12      290.68      237.34     25.92 o 
  -5   4  12      704.90      714.88     34.43 o 
  -4   4  12     1116.80     1163.43     40.62 o 
  -3   4  12     1075.39     1090.95     46.24 o 
  -2   4  12      777.20      705.07     34.67 o 
  -1   4  12       22.30       46.16     25.14 o 
   0   4  12       93.42       87.97     19.31 o 
   1   4  12      622.03      614.89     31.33 o 
   2   4  12      420.59      481.09     29.71 o 
   3   4  12      466.24      527.71     31.38 o 
   4   4  12      472.01      471.95     39.13 o 
   5   4  12       28.70       46.54     23.29 o 
   6   4  12      108.32       99.72     33.52 o 
  -7   5  12       52.23       37.87     24.79 o 
  -6   5  12        2.35        6.54     20.95 o 
  -5   5  12      241.10      220.79     27.14 o 
  -4   5  12      112.70       67.92     21.40 o 
  -3   5  12      526.10      548.39     33.70 o 
  -2   5  12      159.50      155.51     24.08 o 
  -1   5  12      117.94      132.26     26.83 o 
   0   5  12        4.09        6.28     21.73 o 
   1   5  12      308.45      310.93     33.23 o 
   2   5  12      213.68      236.76     27.01 o 
   3   5  12        0.60        4.17     20.30 o 
   4   5  12      169.14      216.74     37.11 o 
 -12   1  13      311.16      350.00     52.14 o 
 -11   1  13       37.07        0.66     30.86 o 
 -10   1  13       14.26       -6.35     16.20 o 
  -9   1  13      480.84      530.44     23.99 o 
  -8   1  13      332.94      376.81     22.19 o 
  -7   1  13     2156.81     2161.57     41.77 o 
  -6   1  13     1627.93     1648.62     35.92 o 
  -5   1  13     1034.82     1041.50     24.76 o 
  -4   1  13     1270.34     1251.04     34.95 o 
  -3   1  13     1630.20     1598.78     29.02 o 
  -2   1  13     1055.14      976.55     34.12 o 
  -1   1  13     3431.37     3440.56     32.22 o 
   0   1  13      466.27      472.75     15.23 o 
   1   1  13     1059.82     1060.69     21.90 o 
   2   1  13        4.77       17.41      9.65 o 
   3   1  13      154.70      145.67     13.20 o 
   4   1  13      960.22      991.91     24.36 o 
   5   1  13      944.25      957.64     36.18 o 
   6   1  13      410.36      419.27     34.18 o 
   7   1  13      766.73      837.04     34.88 o 
   8   1  13      119.18      111.27     23.29 o 
   9   1  13      274.52      293.11     28.48 o 
 -12   2  13      227.27      197.55     47.23 o 
 -11   2  13        1.05       -0.29     26.52 o 
 -10   2  13       27.54        7.99     22.22 o 
  -9   2  13       87.13       65.61     18.38 o 
  -8   2  13        3.80       28.57     16.31 o 
  -7   2  13      220.09      214.81     21.94 o 
  -6   2  13      123.64      142.96     16.51 o 
  -5   2  13        5.42       -8.22     10.49 o 
  -4   2  13        3.27       -7.09     10.44 o 
  -3   2  13      147.48      120.55     13.43 o 
  -2   2  13       59.68       75.92     12.99 o 
  -1   2  13      393.17      428.50     18.32 o 
   0   2  13      292.41      313.32     15.40 o 
   1   2  13        1.17       -0.74     10.70 o 
   2   2  13      100.10       90.85     12.24 o 
   3   2  13        4.24       17.67     11.18 o 
   4   2  13      697.14      631.59     24.75 o 
   5   2  13       79.30      104.78     23.31 o 
   6   2  13        8.89       -1.23     17.42 o 
   7   2  13       15.87      -28.27     18.85 o 
   8   2  13       81.47       29.68     24.33 o 
 -11   3  13      324.85      248.96     46.82 o 
 -10   3  13      663.87      692.74     89.46 o 
  -9   3  13      275.15      315.06     28.24 o 
  -8   3  13      133.57      123.12     29.04 o 
  -7   3  13      235.02      205.73     21.78 o 
  -6   3  13      581.92      618.53     28.36 o 
  -5   3  13      446.57      417.66     24.29 o 
  -4   3  13      848.55      839.43     34.54 o 
  -3   3  13      177.75      192.52     19.31 o 
  -2   3  13      401.93      327.94     21.88 o 
  -1   3  13       13.11       30.67     17.22 o 
   0   3  13      205.98      216.36     19.99 o 
   1   3  13      173.26      176.94     19.23 o 
   2   3  13     2189.43     2204.93     46.61 o 
   3   3  13      165.58      124.74     21.55 o 
   4   3  13      412.08      398.84     32.44 o 
   5   3  13      342.46      384.93     46.01 o 
   6   3  13      467.42      533.97     42.35 o 
   7   3  13      193.19      186.60     32.05 o 
  -9   4  13        6.46      -17.13     22.05 o 
  -8   4  13      135.19       86.44     24.22 o 
  -7   4  13      419.81      382.76     27.89 o 
  -6   4  13       37.46       31.95     17.62 o 
  -5   4  13      119.82      130.43     20.71 o 
  -4   4  13       35.30        4.99     16.15 o 
  -3   4  13       63.44       78.95     18.07 o 
  -2   4  13        4.40       20.25     17.67 o 
  -1   4  13        4.36       14.34     19.93 o 
   0   4  13        0.04      -10.81     16.67 o 
   1   4  13        1.28        9.44     18.15 o 
   2   4  13      388.43      420.41     45.53 o 
   3   4  13        3.34       -9.47     19.04 o 
   4   4  13        0.11        1.06     22.97 o 
   5   4  13        2.43        7.83     29.24 o 
   6   4  13       12.50       28.85     31.72 o 
  -7   5  13      405.79      415.07     34.39 o 
  -6   5  13      458.22      449.75     34.40 o 
  -5   5  13      178.10      191.72     27.17 o 
  -4   5  13      129.08       97.68     24.10 o 
  -3   5  13      504.67      470.77     37.03 o 
  -2   5  13      317.70      318.69     29.59 o 
  -1   5  13      177.31      137.93     28.33 o 
   0   5  13      229.48      242.86     31.57 o 
   1   5  13      849.36      814.35     44.60 o 
   2   5  13      820.58      820.04     40.27 o 
   3   5  13      289.37      310.27     36.54 o 
 -12   0  14      232.12      254.66     68.61 o 
 -11   0  14      569.29      474.70     74.40 o 
 -10   0  14     2261.94     2231.61    133.47 o 
  -9   0  14     2593.15     2511.26     86.45 o 
  -8   0  14      203.46      192.64     38.08 o 
  -7   0  14       33.82       28.49     27.77 o 
  -6   0  14      741.10      757.09     64.72 o 
  -5   0  14     2756.01     2684.86     68.16 o 
  -4   0  14      724.75      650.32     36.79 o 
  -3   0  14     1661.74     1713.11     53.00 o 
  -2   0  14      600.40      612.50     25.48 o 
  -1   0  14      194.06      199.86     16.42 o 
   0   0  14       42.24       56.06     16.10 o 
   1   0  14     3513.37     3374.21     63.04 o 
   2   0  14     3864.11     3719.53     67.39 o 
   3   0  14      974.98      952.61     44.13 o 
   4   0  14      131.23       78.05     17.07 o 
   5   0  14      130.61      116.64     27.71 o 
   6   0  14       32.73       69.41     26.53 o 
   7   0  14      635.21      626.65     45.63 o 
   8   0  14      989.98      965.90     58.14 o 
 -12   1  14      268.62      286.84     50.40 o 
 -11   1  14      146.08      104.25     57.79 o 
 -10   1  14       53.58       61.81     20.42 o 
  -9   1  14       23.75      -11.08     19.81 o 
  -8   1  14      987.80      963.04     35.57 o 
  -7   1  14       11.83      -19.99     13.33 o 
  -6   1  14      168.73      155.40     15.89 o 
  -5   1  14     1740.86     1787.28     42.50 o 
  -4   1  14      137.81      146.32     13.05 o 
  -3   1  14      410.26      440.22     19.44 o 
  -2   1  14      390.01      355.11     18.35 o 
  -1   1  14       74.00       65.70     11.09 o 
   0   1  14      122.34      103.79     12.07 o 
   1   1  14     1832.17     1783.86     29.69 o 
   2   1  14      647.75      635.50     19.19 o 
   3   1  14        2.24       -8.24     10.66 o 
   4   1  14      244.94      219.28     20.97 o 
   5   1  14       81.20       67.88     20.80 o 
   6   1  14      295.38      259.79     32.41 o 
   7   1  14      137.30      158.73     23.09 o 
   8   1  14        2.90        0.25     20.28 o 
 -12   2  14      481.06      540.31     80.60 o 
 -11   2  14      142.87      101.71     54.33 o 
 -10   2  14       64.83       86.66     20.11 o 
  -9   2  14      213.55      225.56     28.58 o 
  -8   2  14      427.15      424.45     24.93 o 
  -7   2  14      321.70      339.33     23.06 o 
  -6   2  14      780.65      807.93     25.02 o 
  -5   2  14      158.08      171.08     16.11 o 
  -4   2  14       22.00       20.33     11.64 o 
  -3   2  14      221.98      234.98     15.72 o 
  -2   2  14     1483.23     1468.68     32.60 o 
  -1   2  14     3816.25     3777.18     50.83 o 
   0   2  14      652.69      623.30     20.13 o 
   1   2  14        4.21       10.84     11.68 o 
   2   2  14      293.30      271.16     17.12 o 
   3   2  14       33.21       15.44     10.95 o 
   4   2  14      741.64      734.63     25.94 o 
   5   2  14     1562.90     1480.86     40.25 o 
   6   2  14     1106.87     1133.15     56.07 o 
   7   2  14      122.81      158.73     28.67 o 
   8   2  14       12.86       30.77     22.28 o 
 -11   3  14      102.85      266.03     51.80 o 
 -10   3  14        0.11      -30.16     27.04 o 
  -9   3  14      268.52      252.27     25.05 o 
  -8   3  14       10.26       37.16     18.04 o 
  -7   3  14       48.10       10.94     17.13 o 
  -6   3  14      559.59      573.51     32.52 o 
  -5   3  14      326.50      328.53     23.30 o 
  -4   3  14       33.80       26.60     15.09 o 
  -3   3  14      126.93      161.97     19.41 o 
  -2   3  14      464.63      426.04     27.28 o 
  -1   3  14       17.04       -1.86     16.30 o 
   0   3  14      599.47      596.83     33.49 o 
   1   3  14      607.95      542.70     27.01 o 
   2   3  14       27.67       27.23     17.21 o 
   3   3  14      134.32      141.93     22.89 o 
   4   3  14      355.85      326.61     31.82 o 
   5   3  14       67.15       81.06     29.55 o 
   6   3  14       33.50       65.62     39.54 o 
   7   3  14      141.41      167.97     36.85 o 
  -9   4  14      749.48      702.61     40.49 o 
  -8   4  14      272.70      301.09     27.89 o 
  -7   4  14      133.56      118.57     22.61 o 
  -6   4  14      131.55      167.42     22.74 o 
  -5   4  14      403.46      422.40     27.55 o 
  -4   4  14     2188.33     2131.58     49.93 o 
  -3   4  14     1142.86     1139.83     37.80 o 
  -2   4  14      452.46      413.55     29.68 o 
  -1   4  14      155.61       86.80     23.84 o 
   0   4  14       27.25       27.54     19.48 o 
   1   4  14      174.57      193.25     24.71 o 
   2   4  14     1942.92     1936.48     52.94 o 
   3   4  14      339.81      359.31     30.42 o 
   4   4  14      141.84       94.12     27.41 o 
   5   4  14       48.67       10.83     29.16 o 
  -6   5  14      382.91      450.30     35.04 o 
  -5   5  14      346.71      346.34     37.06 o 
  -4   5  14      106.70       68.77     23.32 o 
  -3   5  14      205.38      175.85     28.15 o 
  -2   5  14      343.82      333.05     33.99 o 
  -1   5  14       31.67       36.62     24.05 o 
   0   5  14      116.53      132.81     28.59 o 
   1   5  14       67.69       51.36     26.19 o 
   2   5  14        5.12       -4.60     21.20 o 
   3   5  14      327.76      336.08     36.40 o 
 -12   1  15      279.13      420.89     93.63 o 
 -11   1  15     1172.32     1425.43    112.30 o 
 -10   1  15      109.40       87.00     21.87 o 
  -9   1  15      300.46      359.79     31.43 o 
  -8   1  15      858.84      806.93     40.21 o 
  -7   1  15      191.53      200.30     23.94 o 
  -6   1  15      313.14      288.59     22.25 o 
  -5   1  15      898.48      964.29     25.32 o 
  -4   1  15      687.54      701.51     22.64 o 
  -3   1  15      626.64      670.46     23.44 o 
  -2   1  15       90.14       94.77     16.96 o 
  -1   1  15     1512.03     1426.07     28.24 o 
   0   1  15     2647.84     2637.70     37.96 o 
   1   1  15      491.85      540.36     19.53 o 
   2   1  15     1252.56     1233.90     25.81 o 
   3   1  15      392.39      426.17     18.96 o 
   4   1  15      104.28       78.25     19.99 o 
   5   1  15       98.87      125.15     22.49 o 
   6   1  15       99.55      101.84     30.03 o 
   7   1  15      269.78      231.37     26.10 o 
   8   1  15      197.95      230.57     29.39 o 
 -11   2  15      143.86       83.23     56.27 o 
 -10   2  15       19.47       43.45     24.86 o 
  -9   2  15       93.23      119.33     36.22 o 
  -8   2  15      219.30      249.73     23.40 o 
  -7   2  15      192.72      187.22     18.81 o 
  -6   2  15       50.44       48.25     13.38 o 
  -5   2  15       38.53       12.18     12.21 o 
  -4   2  15       14.23        9.80     11.74 o 
  -3   2  15        0.02       -9.70     11.43 o 
  -2   2  15      653.20      624.38     24.03 o 
  -1   2  15       91.23       75.54     13.47 o 
   0   2  15      324.39      336.13     16.93 o 
   1   2  15      156.67      119.37     13.97 o 
   2   2  15      108.01      111.08     14.67 o 
   3   2  15      167.47      167.10     22.16 o 
   4   2  15       12.23        5.16     14.12 o 
   5   2  15        7.74       16.44     17.98 o 
   6   2  15       63.91      102.43     20.77 o 
   7   2  15       45.64       52.11     23.95 o 
 -10   3  15       54.95       96.75     25.64 o 
  -9   3  15       61.25       62.79     20.08 o 
  -8   3  15      594.79      557.29     30.26 o 
  -7   3  15      897.61      870.82     34.29 o 
  -6   3  15      356.53      342.10     25.22 o 
  -5   3  15      131.43      118.15     18.95 o 
  -4   3  15      534.90      472.20     26.23 o 
  -3   3  15      320.77      302.40     22.82 o 
  -2   3  15      102.43      115.81     23.66 o 
  -1   3  15      684.37      649.84     37.81 o 
   0   3  15      483.38      496.07     26.92 o 
   1   3  15      290.71      256.44     22.62 o 
   2   3  15      152.50      192.08     21.50 o 
   3   3  15     1232.68     1269.63     43.88 o 
   4   3  15      922.26      926.88     44.86 o 
   5   3  15      590.98      564.25     46.76 o 
   6   3  15      180.08      156.98     37.24 o 
  -9   4  15       37.47      -17.05     20.10 o 
  -8   4  15      318.47      327.72     29.33 o 
  -7   4  15       29.66       30.53     19.95 o 
  -6   4  15       21.29       -1.59     18.14 o 
  -5   4  15      253.53      227.57     24.19 o 
  -4   4  15       90.37      106.86     20.84 o 
  -3   4  15      132.01      122.71     20.88 o 
  -2   4  15        1.63       -8.88     17.64 o 
  -1   4  15        0.89        4.14     19.31 o 
   0   4  15      236.16      204.43     29.29 o 
   1   4  15        9.14       15.59     21.71 o 
   2   4  15       25.05        1.63     20.55 o 
   3   4  15      265.00      225.20     31.84 o 
   4   4  15        1.78      -14.82     23.54 o 
   5   4  15        6.43       17.54     36.44 o 
  -6   5  15      146.50      179.90     33.93 o 
  -5   5  15      184.43      184.16     28.33 o 
  -4   5  15      298.78      280.96     31.00 o 
  -3   5  15      154.06      136.95     27.48 o 
  -2   5  15      477.44      427.57     45.41 o 
  -1   5  15      236.23      259.90     32.75 o 
   0   5  15       60.99       32.62     26.34 o 
   1   5  15        4.63      -12.66     25.31 o 
   2   5  15      323.49      280.56     32.19 o 
 -12   0  16       63.53       82.21     63.25 o 
 -10   0  16      829.40      954.19     92.46 o 
  -9   0  16     1999.95     2014.14     83.71 o 
  -8   0  16      378.48      307.96     43.79 o 
  -7   0  16       96.00       89.55     26.47 o 
  -6   0  16       64.08       96.47     25.32 o 
  -5   0  16     2258.47     2134.67     64.91 o 
  -4   0  16     2665.71     2570.00     70.82 o 
  -3   0  16     2156.41     2150.93     63.19 o 
  -2   0  16       43.79       55.69     22.02 o 
  -1   0  16        3.00        9.02     16.95 o 
   0   0  16       59.44       52.95     19.23 o 
   1   0  16       65.39       62.16     15.92 o 
   2   0  16     1543.39     1543.41     46.89 o 
   3   0  16     1147.12     1134.84     37.20 o 
   4   0  16       57.18       21.59     24.69 o 
   5   0  16        3.55       15.31     24.48 o 
   6   0  16      328.85      239.70     36.42 o 
   7   0  16      841.91      894.17     55.22 o 
 -12   1  16      182.71      140.39     47.21 o 
 -11   1  16      418.53      417.45     51.21 o 
 -10   1  16        1.12       33.17     23.28 o 
  -9   1  16      258.96      288.35     30.87 o 
  -8   1  16       10.02       -0.85     17.19 o 
  -7   1  16      197.23      222.38     28.29 o 
  -6   1  16     1478.64     1458.53     40.23 o 
  -5   1  16      151.79      156.79     19.30 o 
  -4   1  16       87.69       99.83     17.40 o 
  -3   1  16     1393.54     1329.71     32.19 o 
  -2   1  16      767.07      714.18     25.04 o 
  -1   1  16       89.42       77.89     12.90 o 
   0   1  16     3347.05     3220.68     46.61 o 
   1   1  16      455.41      455.53     19.39 o 
   2   1  16       44.89       34.53     14.81 o 
   3   1  16      915.96      927.80     30.43 o 
   4   1  16      162.06      155.39     22.44 o 
   5   1  16        4.44       -5.50     17.63 o 
   6   1  16      504.03      590.52     32.01 o 
   7   1  16      348.58      403.10     30.59 o 
 -11   2  16       16.07       58.80     59.09 o 
 -10   2  16        4.76       -4.72     23.97 o 
  -9   2  16       21.22       25.49     20.77 o 
  -8   2  16     1452.87     1382.82     52.39 o 
  -7   2  16     1513.69     1518.52     51.27 o 
  -6   2  16     1216.88     1096.36     30.47 o 
  -5   2  16      120.84       93.61     14.62 o 
  -4   2  16        2.35       -4.33     11.70 o 
  -3   2  16      465.70      506.97     23.43 o 
  -2   2  16     1681.84     1740.07     37.71 o 
  -1   2  16     1173.01     1131.13     29.28 o 
   0   2  16     1281.22     1249.14     28.73 o 
   1   2  16       26.01       30.60     12.46 o 
   2   2  16      112.31      110.47     18.02 o 
   3   2  16      736.05      710.96     27.73 o 
   4   2  16     1428.98     1547.92     45.90 o 
   5   2  16     1690.17     1694.30     49.74 o 
   6   2  16      382.66      412.37     36.51 o 
   7   2  16        7.33       42.79     31.80 o 
 -10   3  16       35.67       41.04     27.76 o 
  -9   3  16      327.34      387.70     32.60 o 
  -8   3  16      142.22      132.25     21.97 o 
  -7   3  16      492.60      536.44     30.02 o 
  -6   3  16      351.34      383.08     26.41 o 
  -5   3  16      150.48      145.65     20.53 o 
  -4   3  16       42.41       28.81     16.31 o 
  -3   3  16        8.96      -24.13     16.09 o 
  -2   3  16       20.87       10.65     18.91 o 
  -1   3  16      111.19      100.71     21.90 o 
   0   3  16      356.13      353.21     25.32 o 
   1   3  16      255.73      281.37     26.42 o 
   2   3  16      507.87      529.01     29.03 o 
   3   3  16      528.41      549.61     33.54 o 
   4   3  16      137.24      165.75     39.24 o 
   5   3  16       73.02       28.97     28.32 o 
  -8   4  16       27.00       65.77     22.37 o 
  -7   4  16        1.62      -11.03     18.78 o 
  -6   4  16      153.90      168.58     24.04 o 
  -5   4  16      844.11      836.55     42.89 o 
  -4   4  16      856.30      861.22     36.00 o 
  -3   4  16      274.59      254.59     27.78 o 
  -2   4  16        2.30      -24.53     18.66 o 
  -1   4  16        3.01       -0.85     19.82 o 
   0   4  16     1116.76     1111.17     49.53 o 
   1   4  16     1087.26     1070.04     43.74 o 
   2   4  16      638.93      685.82     38.30 o 
   3   4  16      381.45      449.17     38.70 o 
   4   4  16       32.54       30.03     30.29 o 
  -5   5  16       73.09       26.27     31.04 o 
  -4   5  16        2.98       19.91     23.11 o 
  -3   5  16      104.33       72.83     29.38 o 
  -2   5  16       75.15       14.21     27.22 o 
  -1   5  16      221.74      214.60     33.81 o 
   0   5  16        0.08        2.39     25.92 o 
 -11   1  17      457.64      497.30     65.46 o 
 -10   1  17      537.19      568.65     39.21 o 
  -9   1  17        4.90       -1.27     19.21 o 
  -8   1  17      119.30      134.64     20.73 o 
  -7   1  17      685.21      697.56     31.54 o 
  -6   1  17      221.74      245.52     22.67 o 
  -5   1  17      200.41      276.24     22.94 o 
  -4   1  17      671.61      685.30     29.23 o 
  -3   1  17      895.82      926.32     33.73 o 
  -2   1  17      656.90      673.99     29.03 o 
  -1   1  17       76.23       75.59     14.24 o 
   0   1  17     1707.27     1766.16     33.29 o 
   1   1  17      615.94      664.02     22.81 o 
   2   1  17       21.30       10.08     12.67 o 
   3   1  17      249.68      249.22     17.72 o 
   4   1  17      610.55      590.30     37.28 o 
   5   1  17      238.48      281.82     42.70 o 
   6   1  17      242.00      280.80     30.46 o 
 -11   2  17        6.93       28.54     61.64 o 
 -10   2  17       15.02       16.62     22.32 o 
  -9   2  17        0.08      -27.79     18.52 o 
  -8   2  17       88.73       83.17     19.79 o 
  -7   2  17       11.34       21.16     15.62 o 
  -6   2  17      221.19      194.23     20.32 o 
  -5   2  17        0.36        3.34     15.30 o 
  -4   2  17       66.19       57.47     15.59 o 
  -3   2  17      220.34      196.32     18.59 o 
  -2   2  17        1.31        4.36     13.87 o 
  -1   2  17        0.16       -2.52     17.08 o 
   0   2  17       18.03      -11.99     12.15 o 
   1   2  17      125.77      123.07     15.53 o 
   2   2  17        7.90      -18.43     12.29 o 
   3   2  17      144.27       92.73     25.88 o 
   4   2  17       24.20       38.69     22.55 o 
   5   2  17        0.00        3.65     33.47 o 
   6   2  17       87.82       77.68     32.55 o 
 -10   3  17      140.31      146.71     31.20 o 
  -9   3  17      140.75      169.15     31.18 o 
  -8   3  17      275.20      367.57     37.85 o 
  -7   3  17      446.32      473.38     29.63 o 
  -6   3  17      770.00      805.83     34.65 o 
  -5   3  17     1081.87     1090.89     43.51 o 
  -4   3  17      218.67      245.08     22.83 o 
  -3   3  17     1143.89     1068.67     41.44 o 
  -2   3  17      347.75      350.78     28.45 o 
  -1   3  17      308.18      277.37     27.34 o 
   0   3  17      598.08      602.90     30.59 o 
   1   3  17      524.41      486.12     33.80 o 
   2   3  17      383.18      389.43     27.24 o 
   3   3  17      295.59      326.08     29.28 o 
   4   3  17      109.15       98.15     33.49 o 
   5   3  17      499.32      421.43     45.98 o 
  -8   4  17       40.44       21.66     21.80 o 
  -7   4  17       22.06       48.88     21.76 o 
  -6   4  17       42.39       31.14     19.47 o 
  -5   4  17       14.65       17.43     19.61 o 
  -4   4  17       57.54       30.99     20.36 o 
  -3   4  17       41.73        2.10     21.22 o 
  -2   4  17        7.76       16.45     20.88 o 
  -1   4  17       20.53        1.05     20.04 o 
   0   4  17        2.30      -27.06     20.16 o 
   1   4  17      169.17      119.17     36.52 o 
   2   4  17        2.84       -3.19     22.50 o 
   3   4  17        6.39       -8.71     26.29 o 
 -11   0  18      133.22      150.65     43.97 o 
 -10   0  18     1245.73     1235.08     74.79 o 
  -9   0  18        2.38       22.12     26.57 o 
  -8   0  18       70.37       53.29     27.82 o 
  -7   0  18       55.96       57.69     31.74 o 
  -6   0  18      987.08      993.31     52.78 o 
  -5   0  18     1659.22     1538.67     75.72 o 
  -4   0  18      767.56      779.01     64.36 o 
  -3   0  18      135.56       99.66     25.59 o 
  -2   0  18     1014.32      968.89     68.30 o 
  -1   0  18      330.50      350.20     28.90 o 
   0   0  18      683.73      634.82     44.85 o 
   1   0  18      732.17      755.58     37.81 o 
   2   0  18     1061.57     1086.26     43.66 o 
   3   0  18        2.55       21.32     19.60 o 
   4   0  18        8.33       -1.41     33.20 o 
   5   0  18        2.15      -20.16     53.63 o 
   6   0  18      439.98      481.48     57.93 o 
 -11   1  18       35.02       35.24     27.87 o 
 -10   1  18       21.35       13.14     21.01 o 
  -9   1  18        0.92       -3.34     17.13 o 
  -8   1  18      153.12      157.56     22.99 o 
  -7   1  18       26.70        2.49     16.93 o 
  -6   1  18      118.60       99.25     19.82 o 
  -5   1  18        0.02       -1.23     15.34 o 
  -4   1  18       27.12       38.76     19.48 o 
  -3   1  18      278.67      300.50     23.31 o 
  -2   1  18      209.18      185.10     21.08 o 
  -1   1  18      105.79      100.96     17.11 o 
   0   1  18        0.62       10.27     13.05 o 
   1   1  18      205.19      208.74     18.43 o 
   2   1  18      580.07      601.47     23.26 o 
   3   1  18      168.85      179.44     19.57 o 
   4   1  18        7.38       20.75     20.06 o 
   5   1  18      229.05      184.76     30.52 o 
   6   1  18      186.69      197.70     28.80 o 
 -10   2  18      176.89      203.43     32.98 o 
  -9   2  18     1194.95     1259.03     83.26 o 
  -8   2  18     1457.03     1475.61     44.72 o 
  -7   2  18      927.30      866.41     40.80 o 
  -6   2  18       45.15       47.90     16.81 o 
  -5   2  18       20.10       14.84     16.05 o 
  -4   2  18        8.00       16.18     15.65 o 
  -3   2  18      943.97      911.56     33.88 o 
  -2   2  18     3234.05     3219.72     54.50 o 
  -1   2  18     2103.86     1974.76     45.82 o 
   0   2  18      197.44      210.71     20.30 o 
   1   2  18      104.06       97.50     19.41 o 
   2   2  18       67.88       74.03     18.75 o 
   3   2  18      865.69      901.52     41.02 o 
   4   2  18      623.13      667.63     88.40 o 
   5   2  18      621.43      655.43     51.17 o 
  -9   3  18       75.07       52.53     30.56 o 
  -8   3  18        8.96       20.79     27.07 o 
  -7   3  18      360.36      420.73     38.42 o 
  -6   3  18      462.63      433.12     37.39 o 
  -5   3  18       13.99       -0.59     17.68 o 
  -4   3  18      652.30      674.75     36.73 o 
  -3   3  18      483.85      524.85     35.11 o 
  -2   3  18       18.30       16.28     19.60 o 
  -1   3  18      507.37      505.66     36.89 o 
   0   3  18      352.58      295.29     26.11 o 
   1   3  18       75.39       68.58     20.60 o 
   2   3  18      140.09      158.58     23.99 o 
   3   3  18      733.87      735.81     39.43 o 
   4   3  18        7.56      -21.28     27.14 o 
  -7   4  18       69.82       94.25     24.11 o 
  -6   4  18      349.98      335.29     34.29 o 
  -5   4  18      922.93      859.53     38.23 o 
  -4   4  18      241.54      269.00     35.70 o 
  -3   4  18       30.87       38.55     23.10 o 
  -2   4  18       59.10       43.63     22.66 o 
  -1   4  18       50.90       65.11     23.69 o 
   0   4  18      261.93      287.69     31.87 o 
   1   4  18     1965.82     2024.75     60.73 o 
   2   4  18      446.50      469.09     55.66 o 
 -10   1  19      347.31      350.42     29.35 o 
  -9   1  19      384.50      413.03     29.50 o 
  -8   1  19      324.30      359.27     27.96 o 
  -7   1  19      378.71      379.30     30.62 o 
  -6   1  19      587.24      558.27     30.18 o 
  -5   1  19      418.36      399.75     26.57 o 
  -4   1  19      160.76      165.60     21.37 o 
  -3   1  19       22.54       26.88     16.83 o 
  -2   1  19      180.04      180.50     21.32 o 
  -1   1  19      140.54      141.35     18.92 o 
   0   1  19      250.70      273.84     20.33 o 
   1   1  19      958.24      985.77     30.80 o 
   2   1  19      685.71      783.34     28.23 o 
   3   1  19      322.63      403.20     33.71 o 
   4   1  19      433.85      446.14     37.30 o 
   5   1  19      434.26      502.56     40.29 o 
 -10   2  19        0.44      -33.46     26.09 o 
  -9   2  19       87.18      105.73     29.44 o 
  -8   2  19       29.71        6.73     20.92 o 
  -7   2  19        1.67       -9.57     20.16 o 
  -6   2  19       61.15       30.11     22.58 o 
  -5   2  19       70.07       53.40     21.91 o 
  -4   2  19      578.55      518.11     33.77 o 
  -3   2  19       12.94        8.30     19.88 o 
  -2   2  19      156.60      162.74     28.42 o 
  -1   2  19      153.05      126.12     23.56 o 
   0   2  19      107.10       87.71     20.83 o 
   1   2  19       32.39       40.61     17.39 o 
   2   2  19      113.80      128.13     21.42 o 
   3   2  19        2.08      -20.87     20.21 o 
   4   2  19       55.66       18.40     30.03 o 
  -8   3  19      232.87      230.76     35.54 o 
  -7   3  19      619.98      607.72     43.87 o 
  -6   3  19      154.47      194.77     40.52 o 
  -5   3  19      352.18      337.86     36.55 o 
  -4   3  19      687.90      620.72     79.81 o 
  -3   3  19      340.70      402.76     36.53 o 
  -2   3  19     1056.86     1043.64     45.98 o 
  -1   3  19      374.11      363.36     38.08 o 
   0   3  19      364.78      364.43     28.38 o 
   1   3  19      545.38      532.55     49.13 o 
   2   3  19       96.96       83.97     22.50 o 
   3   3  19      263.39      243.97     29.59 o 
  -6   4  19       38.55       48.46     28.55 o 
  -5   4  19       21.12      -32.81     21.87 o 
  -4   4  19      102.63      115.13     27.66 o 
  -3   4  19       15.06       18.99     23.30 o 
  -2   4  19       36.13       35.95     25.29 o 
  -1   4  19        2.75       -5.07     22.06 o 
   0   4  19       41.95       45.69     25.00 o 
 -10   0  20       67.86       20.63     49.20 o 
  -9   0  20       38.97       68.64     31.25 o 
  -8   0  20       13.90       29.59     26.56 o 
  -7   0  20      112.76      103.49     30.76 o 
  -6   0  20     1277.07     1257.84     58.20 o 
  -5   0  20     1484.39     1545.06     63.13 o 
  -4   0  20     1269.00     1223.67     56.32 o 
  -3   0  20      577.94      505.64     41.00 o 
  -2   0  20        3.79       -9.45     23.16 o 
  -1   0  20     1520.05     1492.82     60.61 o 
   0   0  20      822.29      816.27     41.23 o 
   1   0  20     1248.26     1168.53     48.28 o 
   2   0  20      529.43      616.49     38.32 o 
   3   0  20       49.69       -6.07     31.76 o 
   4   0  20       40.78       46.38     37.10 o 
 -10   1  20      479.85      438.88     44.16 o 
  -9   1  20      247.84      321.59     28.99 o 
  -8   1  20        0.02      -20.32     18.07 o 
  -7   1  20      496.35      502.50     31.48 o 
  -6   1  20      102.27       98.87     20.67 o 
  -5   1  20        4.62        9.37     17.60 o 
  -4   1  20      377.11      414.68     27.69 o 
  -3   1  20       46.99       27.33     20.81 o 
  -2   1  20      334.88      342.63     25.88 o 
  -1   1  20      285.85      303.35     24.92 o 
   0   1  20        6.17       -4.44     14.88 o 
   1   1  20       86.31       77.42     17.13 o 
   2   1  20      993.44     1026.24     32.61 o 
   3   1  20       58.77       27.75     23.86 o 
   4   1  20        0.04      -14.71     23.73 o 
  -9   2  20     1343.78     1326.67     58.70 o 
  -8   2  20      981.45     1049.07     83.12 o 
  -7   2  20      395.45      439.81     34.68 o 
  -6   2  20        2.08        1.60     21.07 o 
  -5   2  20       79.71      115.71     25.34 o 
  -4   2  20      612.10      608.27     36.80 o 
  -3   2  20     1239.00     1240.30     46.96 o 
  -2   2  20     1919.64     1880.52     55.54 o 
  -1   2  20      632.88      673.19     40.34 o 
   0   2  20       75.58       91.56     26.68 o 
   1   2  20       71.62       92.37     21.86 o 
   2   2  20      120.97       98.33     25.22 o 
   3   2  20      946.59     1015.65     75.49 o 
  -8   3  20        1.96      -37.16     27.09 o 
  -7   3  20      107.59      114.47     30.65 o 
  -6   3  20       84.27       16.43     27.10 o 
  -5   3  20      220.99      219.03     33.01 o 
  -4   3  20      362.43      407.86     38.69 o 
  -3   3  20       91.48       70.54     27.11 o 
  -2   3  20      129.45      118.25     29.51 o 
  -1   3  20      251.17      239.41     42.56 o 
   0   3  20       63.92       67.86     22.21 o 
   1   3  20      117.28      100.83     24.52 o 
   2   3  20      242.53      287.34     34.09 o 
  -4   4  20      197.09      154.53     35.16 o 
  -3   4  20        5.26       32.33     27.46 o 
  -2   4  20       22.74       40.54     25.67 o 
  -9   1  21       49.53       28.11     22.30 o 
  -8   1  21       72.79       44.86     20.53 o 
  -7   1  21      375.79      354.88     31.92 o 
  -6   1  21      244.50      261.63     26.29 o 
  -5   1  21      252.41      255.60     28.31 o 
  -4   1  21     1316.38     1341.62     43.66 o 
  -3   1  21      449.43      440.03     29.20 o 
  -2   1  21       55.92       62.17     19.26 o 
  -1   1  21      151.29      154.92     22.70 o 
   0   1  21      378.45      421.54     24.35 o 
   1   1  21      571.61      642.16     28.15 o 
   2   1  21      158.88      196.58     22.60 o 
   3   1  21      181.18      182.85     40.60 o 
  -8   2  21      298.43      270.06     32.87 o 
  -7   2  21        2.90      -13.33     24.61 o 
  -6   2  21       43.89       20.94     21.41 o 
  -5   2  21        1.38      -28.43     18.96 o 
  -4   2  21       12.62       -6.67     24.51 o 
  -3   2  21      112.55      103.10     24.81 o 
  -2   2  21      107.55      138.73     25.18 o 
  -1   2  21      128.66      110.56     25.41 o 
   0   2  21      168.34      183.32     25.26 o 
   1   2  21      174.20      219.55     31.76 o 
   2   2  21        6.74        8.50     34.52 o 
  -6   3  21      227.22      203.13     43.73 o 
  -5   3  21       63.96       64.75     27.83 o 
  -4   3  21      188.52      119.42     30.83 o 
  -3   3  21      445.04      470.38     44.06 o 
  -2   3  21      340.08      321.99     37.48 o 
  -1   3  21      914.90      962.94     51.42 o 
   0   3  21      133.82       91.43     30.46 o 
   1   3  21       58.90       51.94     32.90 o 
  -9   0  22      222.20      165.50     37.82 o 
  -8   0  22      200.39      158.62     37.35 o 
  -7   0  22      638.36      699.19     52.09 o 
  -6   0  22      272.59      275.25     42.32 o 
  -5   0  22       50.58       65.98     30.44 o 
  -4   0  22      148.79      170.01     33.60 o 
  -3   0  22      465.60      422.95     41.72 o 
  -2   0  22      103.17       43.48     35.56 o 
  -1   0  22     2386.28     2260.64     76.79 o 
   0   0  22     1747.11     1851.39     61.20 o 
   1   0  22     1022.94     1105.66     80.31 o 
   2   0  22       58.00        9.45     59.73 o 
   3   0  22      150.81       97.31     41.63 o 
  -8   1  22       33.96       61.01     22.83 o 
  -7   1  22       88.63       92.40     22.01 o 
  -6   1  22      204.42      212.87     25.92 o 
  -5   1  22      247.45      301.86     39.59 o 
  -4   1  22      316.53      295.08     27.36 o 
  -3   1  22        0.71       -1.44     29.33 o 
  -2   1  22      476.44      507.08     31.43 o 
  -1   1  22      146.17      143.17     22.70 o 
   0   1  22       17.87       26.39     19.81 o 
   1   1  22      227.25      217.31     22.30 o 
   2   1  22      199.57      187.74     36.25 o 
  -7   2  22       25.79       58.11     25.74 o 
  -6   2  22       16.50      -11.41     23.27 o 
  -5   2  22        6.26       18.72     22.85 o 
  -4   2  22      892.10      831.93     43.79 o 
  -3   2  22      671.83      669.32     46.01 o 
  -2   2  22      223.58      257.44     30.27 o 
  -1   2  22       81.58       96.05     25.32 o 
   0   2  22        1.82      -24.38     19.36 o 
   1   2  22        2.55      -11.08     23.11 o 
  -5   3  22      126.90      118.48     39.46 o 
  -4   3  22      723.98      691.98     48.62 o 
  -3   3  22      149.62      168.58     32.26 o 
  -2   3  22       28.00       29.13     26.81 o 
  -7   1  23      333.13      358.03     39.97 o 
  -6   1  23     1035.50     1012.35     42.12 o 
  -5   1  23      229.24      237.87     26.77 o 
  -4   1  23       71.19       83.24     24.52 o 
  -3   1  23      897.12      908.66     39.61 o 
  -2   1  23      197.86      147.50     24.32 o 
  -1   1  23      231.73      227.77     26.69 o 
   0   1  23      125.35      120.10     22.24 o 
   1   1  23      347.60      360.47     26.20 o 
  -6   2  23        6.87       18.71     24.44 o 
  -5   2  23        4.34       19.20     24.18 o 
  -4   2  23      270.20      285.65     32.71 o 
  -3   2  23      125.15       94.25     26.12 o 
  -2   2  23       60.80       57.00     25.27 o 
  -1   2  23       32.20        7.58     23.39 o 
  -6   0  24     1103.66     1035.46     65.65 o 
  -5   0  24      992.77      974.88     59.42 o 
  -4   0  24        5.52       17.22     29.76 o 
  -3   0  24       56.80       -1.55     33.29 o 
  -2   0  24      361.88      374.53     44.27 o 
  -1   0  24     1583.70     1613.16    109.53 o 
   0   0  24     1074.56     1120.74     61.93 o 
  -6   1  24      125.80      168.03     26.15 o 
  -5   1  24     1067.21     1058.48     43.79 o 
  -4   1  24        1.24      -10.69     21.44 o 
  -3   1  24       85.88      103.92     23.48 o 
  -2   1  24      300.90      354.98     30.32 o 
  -1   1  24      152.40      179.03     26.20 o 
                                                 
